# Supplementary material for: Lower abdominal and pelvic radiation and testicular germ cell tumor risk
Source: PLoS One. 2020 Nov 11;15(11):e0239321. doi: 10.1371/journal.pone.0239321 (PMC7657535; doi:10.1371/journal.pone.0239321)
Supplement: S1 File — (XLSX) [file pone.0239321.s001.xlsx]

## Sheet: S1 Table
S1 Table: Comparison of characteristics between case participants (n=248) and non-participants (n=454) enumerated in the Pennsylvania State Cancer Registry (2006-2010)
	Enrolled	Not enrolled	p-value
Age, mean (SD), years	34.4 (9.4)	34.2 (9.7)	0.81
White, n (%)	126 (51)	245 (54)	0.43
Married, n (%)	86 (35)	152 (33)	0.802
Seminomatous histology, n (%)	232 (94)	413 (91)	0.251
n, number; SD, standard deviation
Controls were frequency-matched by age and race.
Continuous variables compared using t-test, binary variables compared using Fisher's exact test.

## Sheet: S2 Table
S2 Table: Risk of testicular germ cell tumor by exposure to diagnostic radiation among individuals with fully observed data
Exposure	# of exposures	Cases/ controls	OR (95% CI)	p-value	p for trend
X-ray or CT	0	182/654	ref	ref	0.036
	1-2	31/142	0.85 (0.54-1.34)	0.492
	≥3	37/77	1.93 (1.21-3.09)	0.006
Lower GI series or barium enema	0	205/742	ref	ref	0.002
	1-2	21/110	0.92 (0.54-1.56)	0.744
	≥3	24/21	4.07 (2.04-8.14)	<0.001
X-ray, CT, lower GI series or barium enema	0	176/601	ref	ref	0.094
	1-2	32/172	0.67 (0.43-1.05)	0.078
	≥3	42/100	1.84 (1.18-2.86)	0.007
Adjusted for age, year of birth, race, history of cryptorchidism, family history of TGCT, county, and body mass index at diagnosis
CI, confidence interval; CT, computed tomography; OR, odds ratio

## Sheet: S3 Table
S3 Table: Risk of testicular germ cell tumor by age at first exposure to diagnostic radiation among individuals with fully observed data and at least one exposure to diagnostic radiation
Exposure	Age first exposure (years)	Cases/ controls	OR (95% CI)	P-value	p for trend
X-ray or CT
	≥ 18	33/152	ref	ref	0.179
	11-17	10/36	0.89 (0.37-2.11)	0.788
	0-10	12/10	2.04 (0.86-4.88)	0.108
Barium enema
	≥ 18	21/102	ref	ref	0.801
	11-17	4/12	1.04 (0.25-4.37)	0.957
	0-10	3/10	1.21 (0.29-5.07)	0.792
X-ray, CT, or barium enema
	≥ 18	38/196	ref	ref	0.252
	11-17	13/41	0.85 (0.38-1.90)	0.695
	0-10	13/26	1.80 (0.80-4.05)	0.156
Adjusted for number of diagnostic radiation exposures, age, year of birth, race, history of cryptorchidism, family history of TGCT, county, and body mass index at diagnosis
CI, confidence interval; CT, computed tomography; OR, odds ratio
