# Supplementary material for: Lower abdominal and pelvic radiation and testicular germ cell tumor risk
Source: PLoS One. 2020 Nov 11;15(11):e0239321. doi: 10.1371/journal.pone.0239321 (PMC7657535; doi:10.1371/journal.pone.0239321)
Supplement: S1 Data — (CSV) [file pone.0239321.s002.csv]

education	undescended_testicle	case	white	family_history_tgct	bmi_diagnosis	age	county	year_diagnosis	year_birth	any_radiation_exposures	xray_ct_exposures	enema_gi_series_exposures	xray_ct_age_first_exposure	enema_gi_age_first_exposure	any_radiation_age_first_exposure
college	no undescended testicle	case	white	negative history	41.960514	49.347023	bucks	2007	1958	0 exposures	0 exposures	3 or more exposures
college	no undescended testicle	case	white	negative history	24.899647	21.973989	philadelphia	2007	1985	0 exposures	0 exposures	3 or more exposures
college	no undescended testicle	case	not white	negative history	26.622486	39.529091	chester	2007	1968	0 exposures	0 exposures	3 or more exposures
college	no undescended testicle	case	white	negative history	22.148708	32.588638	philadelphia	2006	1975	3 or more exposures	3 or more exposures	3 or more exposures	17-Nov		17-Nov
college	undescended testicle	case	white	negative history	30.272041	26.751539	chester	2006	1981	0 exposures	0 exposures	3 or more exposures
college	no undescended testicle	case	white	negative history	23.108109	29.793293	philadelphia	2007	1978	3 or more exposures	3 or more exposures	0 exposures	>=18		>=18
college	no undescended testicle	case	white	negative history	23.731674	27.597536	philadelphia	2007	1980	0 exposures	0 exposures	3 or more exposures
college	no undescended testicle	case	white	negative history	27.562487	40.862423	delaware	2007	1967	0 exposures	0 exposures	3 or more exposures
college	no undescended testicle	case	white	negative history	26.541836	27.203285	philadelphia	2007	1980	0 exposures	0 exposures	3 or more exposures
college	no undescended testicle	case	white	negative history	29.285856	34.713211	philadelphia	2007	1973	0 exposures	0 exposures	3 or more exposures
college	no undescended testicle	case	white	negative history	25.765818	34.967831	chester	2007	1973	0 exposures	0 exposures	3 or more exposures
college	no undescended testicle	case	white	negative history	24.658895	27.92334	philadelphia	2008	1980	0 exposures	0 exposures	3 or more exposures
college	no undescended testicle	case	white	negative history	27.259184	21.527721	bucks	2008	1986	0 exposures	0 exposures	3 or more exposures
college	no undescended testicle	case	white	negative history	25.102161	30.724161	montgomery	2008	1977	0 exposures	0 exposures	3 or more exposures
college	no undescended testicle	case	white	negative history	25.765818	31.641342	delaware	2008	1976	0 exposures	0 exposures	3 or more exposures
college	no undescended testicle	case	white	negative history	24.409721	42.850101	philadelphia	2008	1965	0 exposures	0 exposures	0 exposures
no college	no undescended testicle	case	white	positive history	33.469551	25.891855	philadelphia	2008	1982	0 exposures	3 or more exposures	0 exposures
no college	no undescended testicle	case	white	negative history	30.128571	36.260098	delaware	2008	1972	0 exposures	0 exposures	0 exposures
college	no undescended testicle	case	white	negative history	32.484772	20.971937	montgomery	2008	1987	0 exposures	0 exposures	0 exposures
college	no undescended testicle	case	white	negative history	27.601351	32.876114	delaware	2007	1975	0 exposures	0 exposures	0 exposures
college	no undescended testicle	case	white	negative history	24.021194	27.767282	philadelphia	2008	1980	0 exposures	0 exposures	0 exposures
college	no undescended testicle	case	white	negative history	26.622856	27.622177	bucks	2007	1981	0 exposures	0 exposures	0 exposures
college	no undescended testicle	case	white	negative history	27.703135	43.498974	chester	2007	1965	3 or more exposures	3 or more exposures	0 exposures	17-Nov		17-Nov
no college	no undescended testicle	case	white	negative history	22.707729	49.544147	bucks	2006	1959	3 or more exposures	0 exposures	3 or more exposures		>=18	>=18
college	no undescended testicle	case	white	negative history	25.064739	51.408623	philadelphia	2007	1957	0 exposures	0 exposures	0 exposures
college	undescended testicle	case	white	negative history	25.102161	45.06776	philadelphia	2007	1963	1-2 exposures	1-2 exposures	0 exposures	>=18		>=18
college	no undescended testicle	case	white	negative history	29.834105	50.784393	montgomery	2007	1958	3 or more exposures	3 or more exposures	3 or more exposures	>=18	>=18	>=18
college	no undescended testicle	case	white	negative history	29.819078	33.144421	montgomery	2008	1975	0 exposures	0 exposures	0 exposures
college	no undescended testicle	case	white	negative history	27.43572	31.373032	montgomery	2007	1977	3 or more exposures	3 or more exposures	0 exposures	17-Nov		17-Nov
college	no undescended testicle	case	white	negative history	25.82449	29.508556	bucks	2007	1979	0 exposures	0 exposures	0 exposures
college	no undescended testicle	case	not white	negative history	37.97068	29.215607	delaware	2007	1979	0 exposures	3 or more exposures	0 exposures
college	no undescended testicle	case	white	negative history	20.980257	21.883642	philadelphia	2007	1986	0 exposures	0 exposures	0 exposures
no college	no undescended testicle	case	white	negative history	23.085945	25.752224	other	2008	1983	0 exposures	0 exposures	0 exposures
college	no undescended testicle	case	white	negative history	20.918468	51.386723	delaware	2007	1957	3 or more exposures	3 or more exposures	3 or more exposures	>=18	>=18	>=18
college	no undescended testicle	case	white	negative history	25.064739	22.869268	bucks	2008	1986	0 exposures	0 exposures	0 exposures
college	no undescended testicle	case	white	negative history	23.878378	28.128679	chester	2007	1980	0 exposures	0 exposures	0 exposures
college	no undescended testicle	case	white	negative history	23.75	29.544147	montgomery	2008	1979	0 exposures	0 exposures	0 exposures
college	no undescended testicle	case	white	negative history	20.358654	21.155373	chester	2008	1987	0 exposures	0 exposures	0 exposures
college	no undescended testicle	case	white	negative history	27.365917	28.646133	philadelphia	2007	1980	0 exposures	0 exposures	0 exposures
college	undescended testicle	case	white	negative history	24.404881	33.407257	bucks	2008	1975	3 or more exposures	3 or more exposures	0 exposures	>=18		>=18
college	no undescended testicle	case	white	negative history	24.389795	38.162903	other	2008	1970	0 exposures	0 exposures	0 exposures
college	no undescended testicle	case	white	negative history	22.094286	41.867214	delaware	2007	1967	0 exposures	0 exposures	0 exposures
college	undescended testicle	case	white	negative history	25.064739	52.63792	delaware	2007	1956	3 or more exposures	3 or more exposures	1-2 exposures	<10	>=18	<10
no college	no undescended testicle	case	white	negative history	28.885136	39.583847	bucks	2008	1969	0 exposures	0 exposures	0 exposures
college	no undescended testicle	case	white	negative history	26.496727	30.882957	montgomery	2007	1978	0 exposures	0 exposures	0 exposures
college	no undescended testicle	case	white	negative history	27.393133	41.420944	montgomery	2007	1967	0 exposures	0 exposures	0 exposures
no college	no undescended testicle	case	white	negative history	21.019484	18.494183	bucks	2008	1990	0 exposures	0 exposures	0 exposures
college	no undescended testicle	case	white	negative history	21.824324	29.612595	bucks	2009	1979	0 exposures	0 exposures	0 exposures
college	undescended testicle	case	white	positive history	33.447231	24.70089	bucks	2009	1984	0 exposures	0 exposures	0 exposures
college	no undescended testicle	case	white	negative history	19.798775	34.754276	philadelphia	2008	1974	3 or more exposures	3 or more exposures	0 exposures	>=18		>=18
college	no undescended testicle	case	white	negative history	18.457256	30.269678	bucks	2008	1979	0 exposures	0 exposures	0 exposures
college	no undescended testicle	case	not white	negative history	33.469551	37.215607	montgomery	2009	1972	0 exposures	0 exposures	0 exposures
no college	no undescended testicle	case	white	negative history	28.601974	22.184805	philadelphia	2009	1987	0 exposures	0 exposures	0 exposures
college	no undescended testicle	case	white	negative history	26.959459	34.305271	delaware	2009	1975	0 exposures	0 exposures	0 exposures
college	no undescended testicle	case	white	negative history	30.565218	27.841206	montgomery	2009	1981	0 exposures	0 exposures	0 exposures
college	undescended testicle	case	white	negative history	34.453106	22.466805	philadelphia	2009	1986	0 exposures	0 exposures	0 exposures
college	no undescended testicle	case	white	negative history	30.68042	38.981518	chester	2008	1970	0 exposures	0 exposures	0 exposures
college	no undescended testicle	case	white	negative history	20.221186	27.638603	montgomery	2009	1981	0 exposures	0 exposures	0 exposures
college	undescended testicle	case	white	negative history	28.755291	31.148529	lancaster	2008	1978	1-2 exposures	0 exposures	1-2 exposures		17-Nov	17-Nov
college	no undescended testicle	case	white	negative history	28.055031	31.772758	montgomery	2009	1977	0 exposures	0 exposures	0 exposures
college	no undescended testicle	case	white	negative history	27.43572	54.425735	bucks	2007	1955	3 or more exposures	3 or more exposures	3 or more exposures	>=18	>=18	>=18
college	no undescended testicle	case	white	negative history	17.933674	20.758385	delaware	2007	1988	0 exposures	0 exposures	0 exposures
college	no undescended testicle	case	white	negative history	24.409721	40.588638	delaware	2009	1969	0 exposures	0 exposures	0 exposures
college	no undescended testicle	case	white	negative history	25.107143	24.824093	philadelphia	2009	1984	0 exposures	0 exposures	0 exposures
college	no undescended testicle	case	white	negative history	32.484772	35.750854	montgomery	2009	1974	0 exposures	0 exposures	0 exposures
college	no undescended testicle	case	white	negative history	38.391094	22.444901	bucks	2009	1987	0 exposures	0 exposures	0 exposures
college	no undescended testicle	case	white	negative history	24.370667	37.927448	philadelphia	2009	1971	1-2 exposures	1-2 exposures	0 exposures
college	undescended testicle	case	white	negative history	26.959459	26.080767	other	2007	1983	0 exposures	0 exposures	0 exposures
college	no undescended testicle	case	white	negative history	23.067188	22.609171	philadelphia	2009	1987	1-2 exposures	1-2 exposures	0 exposures	<10		<10
college	no undescended testicle	case	white	negative history	25.085424	38.795345	montgomery	2009	1971	0 exposures	0 exposures	0 exposures
college	no undescended testicle	case	white	positive history	24.404881	30.896646	bucks	2009	1979	0 exposures	0 exposures	0 exposures
no college	no undescended testicle	case	white	positive history	22.594124	54.724163	bucks	2009	1955	0 exposures	0 exposures	0 exposures
college	no undescended testicle	case	white	negative history	27.121914	22.521561	philadelphia	2009	1987	0 exposures	0 exposures	0 exposures
no college	no undescended testicle	case	white	negative history	21.697531	25.919233	chester	2009	1984	0 exposures	0 exposures	0 exposures
no college	no undescended testicle	case	white	negative history	26.541836	27.638603	montgomery	2008	1982	1-2 exposures	0 exposures	1-2 exposures		>=18	>=18
college	no undescended testicle	case	white	negative history	31.746481	48.867897	montgomery	2008	1961	0 exposures	0 exposures	0 exposures
college	no undescended testicle	case	white	negative history	31.746481	48.470909	other	2008	1961	0 exposures	0 exposures	0 exposures
college	no undescended testicle	case	white	negative history	26.578449	40.060234	philadelphia	2008	1969	3 or more exposures	3 or more exposures	3 or more exposures
college	no undescended testicle	case	white	negative history	32.997959	32.747433	other	2008	1977	1-2 exposures	1-2 exposures	0 exposures
college	no undescended testicle	case	white	negative history	22.375578	32.344971	lancaster	2008	1977	3 or more exposures	3 or more exposures	0 exposures	<10		<10
college	no undescended testicle	case	white	negative history	30.341528	45.503078	bucks	2008	1964	0 exposures	0 exposures	0 exposures
college	no undescended testicle	case	white	positive history	20.341434	25.730322	bucks	2008	1984	0 exposures	0 exposures	0 exposures
college	no undescended testicle	case	white	negative history	23.565096	28.867899	chester	2008	1981	0 exposures	0 exposures	0 exposures
college	no undescended testicle	case	white	negative history	28.971931	33.637234	delaware	2008	1976	0 exposures	0 exposures	0 exposures
college	no undescended testicle	case	white	negative history	22.462723	28.251883	philadelphia	2008	1981	3 or more exposures	3 or more exposures	3 or more exposures	>=18	>=18	>=18
college	no undescended testicle	case	white	negative history	19.368368	24.616016	lancaster	2008	1985	0 exposures	0 exposures	0 exposures
no college	no undescended testicle	case	white	positive history	28.242653	48.15332	montgomery	2008	1961	3 or more exposures	3 or more exposures	0 exposures	>=18		>=18
college	no undescended testicle	case	white	negative history	24.95858	26.721424	montgomery	2009	1983	3 or more exposures	3 or more exposures	0 exposures
college	no undescended testicle	case	white		26.911718	28.928131	other	2008	1981	0 exposures	0 exposures	0 exposures
college	no undescended testicle	case	white	negative history	26.605753	44.802189	other	2008	1965	0 exposures	0 exposures	0 exposures
college	no undescended testicle	case	white	negative history	25.08777	50.746063	montgomery	2008	1959	1-2 exposures	1-2 exposures	1-2 exposures	<10	<10	<10
college	no undescended testicle	case	white	negative history	23.490755	39.017113	chester	2008	1971	0 exposures	0 exposures	0 exposures
college	no undescended testicle	case	white	positive history	26.622856	43.074608	chester	2009	1967	0 exposures	0 exposures	0 exposures
no college	no undescended testicle	case	white	negative history	25.08777	44.832306	bucks	2008	1965	0 exposures	0 exposures	0 exposures
college	no undescended testicle	case	white	negative history	28.693878	32.914444	other	2008	1977	3 or more exposures	3 or more exposures	0 exposures	>=18		>=18
no college	no undescended testicle	case	white	negative history	35.727726	42.165642	bucks	2008	1967	1-2 exposures	0 exposures	1-2 exposures		>=18	>=18
no college	no undescended testicle	case	white	negative history	27.799961	27.594797	bucks	2008	1982	0 exposures	0 exposures	0 exposures
college	no undescended testicle	case	white	positive history	23.745543	35.759068	other	2008	1974	1-2 exposures	1-2 exposures	0 exposures	>=18		>=18
college	no undescended testicle	case	white	negative history	28.055031	23.479809	delaware	2009	1986	3 or more exposures	3 or more exposures	0 exposures	>=18		>=18
college		case	white	negative history	29.285856	49.229294	lancaster	2008	1960	1-2 exposures	0 exposures	1-2 exposures		>=18	>=18
no college	no undescended testicle	case	white	negative history	36.937511	25.429157	chester	2008	1984	0 exposures	0 exposures	0 exposures
college	no undescended testicle	case	white	negative history	25.107143	52.205338	bucks	2008	1958	3 or more exposures	1-2 exposures	1-2 exposures	>=18	>=18	>=18
college	no undescended testicle	case	white	negative history	26.085342	44.917179	chester	2008	1965	1-2 exposures	1-2 exposures	0 exposures	17-Nov		17-Nov
college	no undescended testicle	case	white	negative history	24.389795	38.499657	montgomery	2008	1971	0 exposures	0 exposures	0 exposures
no college	no undescended testicle	case	not white	negative history	34.453106	31.112936	delaware	2008	1979	0 exposures	0 exposures	0 exposures
college	undescended testicle	case	white	negative history	22.466217	53.897331	delaware	2009	1956	3 or more exposures	1-2 exposures	3 or more exposures	17-Nov	>=18	17-Nov
college	no undescended testicle	case	white	negative history	24.405142	22.710472	delaware	2010	1987	1-2 exposures	1-2 exposures	0 exposures
no college	no undescended testicle	case	white	negative history	30.406574	54.433949	lancaster	2009	1955	0 exposures	0 exposures	0 exposures
college	no undescended testicle	case	white	positive history	24.409721	20.120466	bucks	2010	1990	0 exposures	0 exposures	0 exposures
no college	no undescended testicle	case	white	negative history	31.746481	22.740589	philadelphia	2009	1987	0 exposures	0 exposures	0 exposures
college	no undescended testicle	case	white	negative history	29.285856	47.219711	delaware	2010	1963	0 exposures	0 exposures	0 exposures
college	no undescended testicle	case	white	negative history	25.38949	36.547569	philadelphia	2010	1973	0 exposures	0 exposures	0 exposures
college	no undescended testicle	case	white	negative history	31.117147	19.403149	delaware	2010	1991	0 exposures	0 exposures	0 exposures
no college	no undescended testicle	case	white	negative history	28.170204	51.167694	delaware	2010	1959	0 exposures	0 exposures	0 exposures
college	no undescended testicle	case	white	negative history	26.959459	32.533882	philadelphia	2010	1977	0 exposures	0 exposures	0 exposures
no college	no undescended testicle	case	white	negative history		38.590008	montgomery	2010	1971	0 exposures	0 exposures	0 exposures
college	no undescended testicle	case	white	negative history	25.10187	37.642712	montgomery	2009	1972	0 exposures	0 exposures	0 exposures
college	no undescended testicle	case	white		35.290276	28.150581	philadelphia	2009	1982	0 exposures	0 exposures	0 exposures
no college	no undescended testicle	case	white	negative history	31.190201	30.182068	other	2009	1980	0 exposures	0 exposures	0 exposures
college	no undescended testicle	case		negative history	27.97653	41.051334	other	2008	1969	0 exposures	0 exposures	0 exposures
no college	no undescended testicle	case	white	negative history	30.128571	44.665298	bucks	2009	1965	0 exposures	0 exposures	0 exposures
college	no undescended testicle	case	white	negative history	24.389795	34.97057	bucks	2009	1975	0 exposures	0 exposures	0 exposures
college	no undescended testicle	case	white	negative history	29.156057	39.797398	montgomery	2009	1970	3 or more exposures	3 or more exposures	1-2 exposures	>=18	17-Nov	17-Nov
college	no undescended testicle	case	white	negative history	33.223061	52.999317	other	2009	1957	0 exposures	0 exposures	0 exposures
no college	no undescended testicle	case	white		23.815918	28.235455	montgomery	2010	1982	0 exposures	0 exposures	0 exposures
college	no undescended testicle	case	white	negative history	24.391891	30.297056	philadelphia	2010	1980	0 exposures	0 exposures	0 exposures
college		case	white	negative history	26.443865	24.766598	delaware	2009	1985	0 exposures	0 exposures	0 exposures
college	no undescended testicle	case	not white	negative history	27.97653	35.583847	philadelphia	2008	1975	0 exposures	0 exposures	0 exposures
college	no undescended testicle	case	white	negative history	31.008192	26.869268	chester	2009	1983	1-2 exposures	1-2 exposures	0 exposures	>=18		>=18
no college	no undescended testicle	case	white	negative history	20.372404	41.639973	lancaster	2009	1968	0 exposures	0 exposures	0 exposures
college	no undescended testicle	case	white	negative history	23.672449	25.667351	philadelphia	2009	1984	1-2 exposures	0 exposures	1-2 exposures		>=18	>=18
college	no undescended testicle	case	white	negative history	27.31674	38.146477	chester	2010	1972	0 exposures	0 exposures	0 exposures
no college	no undescended testicle	case		negative history	35.867348	20.353182	philadelphia	2008	1990	0 exposures	0 exposures	0 exposures
college	no undescended testicle	case	white	positive history	25.102161	54.896645	other	2010	1955	0 exposures	0 exposures	0 exposures
college	no undescended testicle	case	white	negative history	32.074986	46.606434	bucks	2008	1964	0 exposures	0 exposures	0 exposures
college	no undescended testicle	case	white	negative history	28.120001	25.138947	bucks	2010	1985	0 exposures	0 exposures	0 exposures
college	no undescended testicle	case	white	negative history	23.731674	28.996578	philadelphia	2010	1981	0 exposures	0 exposures	0 exposures
no college	no undescended testicle	case	white		27.121914	42.48597	bucks	2010	1968	0 exposures	0 exposures	0 exposures
no college	no undescended testicle	case	white	negative history	35.437935	49.902805	lancaster	2009	1960	0 exposures	0 exposures	0 exposures
no college	no undescended testicle	case	white	negative history	32.484772	30.472279	other	2009	1980	0 exposures	0 exposures	0 exposures
college	no undescended testicle	case	white	negative history	28.885136	34.091717	bucks	2009	1976	0 exposures	0 exposures	0 exposures
college	no undescended testicle	case	white	positive history	23.625288	28.213552	montgomery	2009	1982	0 exposures	0 exposures	0 exposures
college	undescended testicle	case	white	negative history	27.121914	29.201916	montgomery	2008	1981	1-2 exposures	1-2 exposures	0 exposures	>=18		>=18
college	no undescended testicle	case	white	negative history	26.628788	45.22382	delaware	2010	1965	3 or more exposures	3 or more exposures	0 exposures	>=18		>=18
college	no undescended testicle	case	white	negative history	33.670082	37.505817	philadelphia	2010	1973	0 exposures	0 exposures	0 exposures
college	no undescended testicle	case	white	negative history	26.605753	51.789185	montgomery	2010	1958	1-2 exposures	1-2 exposures	0 exposures
no college	no undescended testicle	case	white	negative history	36.937511	53.798767	montgomery	2009	1956	0 exposures	0 exposures	0 exposures
no college	no undescended testicle	case	white	negative history	25.107143	24.197124	philadelphia	2010	1986	3 or more exposures	3 or more exposures	3 or more exposures
college	no undescended testicle	case	white	negative history	27.891291	45.51403	other	2008	1965	0 exposures	0 exposures	0 exposures
college	no undescended testicle	case	white	negative history	27.259184	33.544147	philadelphia	2010	1977	1-2 exposures	1-2 exposures	0 exposures	<10		<10
college	no undescended testicle	case	white	negative history	34.453106	53.379875	bucks	2010	1957	0 exposures	0 exposures	0 exposures
no college	no undescended testicle	case	white	negative history		25.979465	lancaster	2009	1984	1-2 exposures	1-2 exposures	0 exposures	17-Nov		17-Nov
college	no undescended testicle	case	white	negative history	22.148708	27.830254	philadelphia	2009	1982	0 exposures	0 exposures	0 exposures
college	no undescended testicle	case	white	negative history	28.693878	32.769337	montgomery	2008	1978	3 or more exposures	3 or more exposures	0 exposures	>=18		>=18
college	no undescended testicle	case	white	negative history	26.541836	51.63039	delaware	2010	1959	0 exposures	0 exposures	0 exposures
college	no undescended testicle	case	not white	negative history	23.085945	32.741959	philadelphia	2009	1978	0 exposures	0 exposures	0 exposures
college	no undescended testicle	case	white	negative history	25.102161	36.733746	montgomery	2010	1974	0 exposures	0 exposures	0 exposures
college	no undescended testicle	case	white	negative history	25.765818	29.850786	philadelphia	2010	1980	0 exposures	0 exposures	0 exposures
college	no undescended testicle	case	white	negative history	26.317568	33.472965	philadelphia	2009	1977	3 or more exposures	1-2 exposures	1-2 exposures	>=18	>=18	>=18
college	no undescended testicle	case	white	negative history	25.765818	46.97057	lancaster	2010	1963	0 exposures	0 exposures	0 exposures
no college	no undescended testicle	case	white	negative history	28.362732	44.89254	delaware	2010	1965	0 exposures	0 exposures	0 exposures
college	no undescended testicle	case	white	positive history	31.238247	25.976728	other	2010	1984	0 exposures	0 exposures	0 exposures
no college	no undescended testicle	case	white	negative history	23.294674	27.436003	philadelphia	2010	1983	0 exposures	0 exposures	0 exposures
	no undescended testicle	case	white	negative history	32.772266	22.124573	other	2010	1988	0 exposures	0 exposures	0 exposures
college	no undescended testicle	case	white	negative history	23.108109	47.822041	chester	2010	1963	3 or more exposures	3 or more exposures	0 exposures	<10		<10
college	no undescended testicle	case	white	negative history	27.31674	36.150581	bucks	2010	1975	1-2 exposures	1-2 exposures	0 exposures	<10		<10
college	no undescended testicle	case	white	negative history	23.010315	27.430527	bucks	2011	1983	0 exposures	0 exposures	0 exposures
college	no undescended testicle	case	white	negative history	31.452703	53.864475	delaware	2010	1957	0 exposures	0 exposures	0 exposures
college	no undescended testicle	case	white	negative history	23.672449	26.099932	bucks	2010	1985	0 exposures	0 exposures	0 exposures
college	no undescended testicle	case	white	positive history	23.672449	33.204655	delaware	2011	1978	0 exposures	0 exposures	0 exposures
no college	undescended testicle	case	white	positive history	22.426346	18.704996	bucks	2011	1992	0 exposures	0 exposures	0 exposures
no college	no undescended testicle	case	white	negative history	30.537981	26.672142	other	2010	1984	0 exposures	0 exposures	0 exposures
college	no undescended testicle	case	white	negative history	24.32526	37.612595	chester	2011	1973	1-2 exposures	1-2 exposures	0 exposures	<10		<10
college	no undescended testicle	case	white	negative history	25.107143	35.167694	montgomery	2011	1976	0 exposures	0 exposures	0 exposures
college		case	white	negative history	25.724339	31.635866	philadelphia	2011	1979	1-2 exposures	1-2 exposures	0 exposures	>=18		>=18
college	undescended testicle	case	white	negative history	27.259184	43.561943	montgomery	2009	1967	3 or more exposures	3 or more exposures	0 exposures
college	undescended testicle	case	white	positive history	26.959459	51.871323	delaware	2011	1959	1-2 exposures	1-2 exposures	1-2 exposures	>=18	>=18	>=18
college	no undescended testicle	case	white	negative history	22.496	36.257359	chester	2010	1975	0 exposures	0 exposures	0 exposures
college	no undescended testicle	case	not white	negative history	28.693878	31.986311	philadelphia	2011	1979	0 exposures	0 exposures	0 exposures
college	no undescended testicle	case	not white	negative history	39.326775	32.303902	philadelphia	2011	1979	0 exposures	0 exposures	0 exposures
college	no undescended testicle	case	white	negative history	34.105114	35.945244	chester	2011	1975	0 exposures	0 exposures	0 exposures
no college	no undescended testicle	case	white	positive history	26.245333	38.60096	bucks	2010	1972	0 exposures	0 exposures	0 exposures
college	no undescended testicle	case	white	negative history	20.085714	31.734428	montgomery	2011	1979	0 exposures	0 exposures	0 exposures
college	no undescended testicle	case	white	negative history	23.625288	53.938396	other	2010	1957	3 or more exposures	3 or more exposures	1-2 exposures	>=18	>=18	>=18
college	no undescended testicle	case	white	negative history	28.055031	45.754963	chester	2011	1965	0 exposures	0 exposures	0 exposures
college	no undescended testicle	case	white	positive history	22.462723	48.098564	montgomery	2011	1963	1-2 exposures	1-2 exposures	1-2 exposures	>=18	>=18	>=18
college	no undescended testicle	case	white	negative history	21.786184	33.995892	philadelphia	2010	1977	3 or more exposures	1-2 exposures	1-2 exposures		<10	<10
college	no undescended testicle	case	white	negative history	22.500866	49.563313	delaware	2010	1962	1-2 exposures	0 exposures	1-2 exposures		>=18	>=18
college	no undescended testicle	case	white		29.411224	35.986309	bucks	2011	1975	0 exposures	0 exposures	0 exposures
college	no undescended testicle	case	white	negative history	26.135475	26.759754	montgomery	2011	1985	1-2 exposures	1-2 exposures	0 exposures	>=18		>=18
college	no undescended testicle	case	white	negative history	24.363579	39.403149	montgomery	2010	1972	0 exposures	0 exposures	0 exposures
college	no undescended testicle	case	white	negative history	20.540541	45.894592	philadelphia	2011	1965	3 or more exposures	3 or more exposures	0 exposures
college	no undescended testicle	case	white	negative history	24.82325	31.937029	philadelphia	2011	1979	0 exposures	0 exposures	0 exposures
college	no undescended testicle	case	white	negative history	23.672449	28.974674	montgomery	2011	1982	1-2 exposures	0 exposures	1-2 exposures		>=18	>=18
college	undescended testicle	case	white	negative history	23.625288	39.600273	chester	2010	1972	0 exposures	0 exposures	0 exposures
no college	no undescended testicle	case	white	negative history	30.619556	35.526352	philadelphia	2011	1976	3 or more exposures	3 or more exposures	0 exposures	17-Nov		17-Nov
college	no undescended testicle	case	white	negative history	25.107143	40.635181	chester	2011	1971	0 exposures	0 exposures	0 exposures
college	no undescended testicle	case	white	negative history	31.244444	32.511978	delaware	2011	1979	0 exposures	0 exposures	0 exposures
college	no undescended testicle	case	white	positive history	20.085714	47.819302	philadelphia	2010	1964	3 or more exposures	3 or more exposures	1-2 exposures	>=18	>=18	>=18
college	no undescended testicle	case	white	negative history	25.84016	44.785763	philadelphia	2010	1967	0 exposures	0 exposures	0 exposures
college	no undescended testicle	case	white	negative history	27.97653	30.617386	montgomery	2011	1981	1-2 exposures	1-2 exposures	0 exposures	17-Nov		17-Nov
college	no undescended testicle	case	white	negative history	32.997959	44.528404	other	2009	1967	0 exposures	0 exposures	0 exposures
college	no undescended testicle	case	white	negative history	25.085424	49.327858	chester	2010	1962	0 exposures	0 exposures	0 exposures
college	no undescended testicle	case	white	negative history	19.368368	27.904175	montgomery	2011	1984	1-2 exposures	1-2 exposures	0 exposures	>=18		>=18
college	no undescended testicle	case	white	negative history	26.959459	39.696098	montgomery	2010	1972	1-2 exposures	1-2 exposures	1-2 exposures	<10	<10	<10
college	no undescended testicle	case	white	negative history	32.094593	31.252567	other	2010	1980	0 exposures	0 exposures	0 exposures
no college	no undescended testicle	case	white	negative history	21.019484	28.301163	lancaster	2010	1983	1-2 exposures	1-2 exposures	0 exposures	17-Nov		17-Nov
college	undescended testicle	case	white	negative history	28.885136	38.444901	bucks	2011	1973	0 exposures	0 exposures	0 exposures
college	no undescended testicle	case	white	negative history	23.010315	37.546886	philadelphia	2010	1974	0 exposures	0 exposures	0 exposures
college	no undescended testicle	case	white	negative history	25.102161	32.298428	montgomery	2011	1979	0 exposures	0 exposures	0 exposures
no college	undescended testicle	case	white	negative history	18.98534	35.605751	other	2010	1976	0 exposures	0 exposures	0 exposures
college	no undescended testicle	case	white	negative history	26.496727	51.14579	bucks	2010	1960	0 exposures	0 exposures	0 exposures
college	no undescended testicle	case	white	negative history	30.427631	34.792606	montgomery	2010	1977	0 exposures	0 exposures	0 exposures
college	no undescended testicle	case	white	negative history	23.085945	26.124573	chester	2011	1986	0 exposures	0 exposures	0 exposures
college	no undescended testicle	case	white	negative history	27.259184	38.888432	delaware	2010	1973	1-2 exposures	1-2 exposures	0 exposures	<10		<10
college	no undescended testicle	case	white	negative history	24.537062	39.857632	montgomery	2011	1972	0 exposures	0 exposures	0 exposures
college	no undescended testicle	case	white	negative history	23.12089	27.014374	delaware	2012	1985	0 exposures	0 exposures	0 exposures
college	no undescended testicle	case	white	negative history	25.82449	33.686516	bucks	2012	1979	3 or more exposures	3 or more exposures	0 exposures	<10		<10
no college	no undescended testicle	case	white	negative history	26.578449	32.084873	montgomery	2011	1980	3 or more exposures	3 or more exposures	0 exposures	>=18		>=18
college	no undescended testicle	case	white	negative history	35.618668	27.578371	montgomery	2011	1985	0 exposures	0 exposures	0 exposures
no college	no undescended testicle	case	white	negative history	29.681929	48.271046	philadelphia	2012	1964	3 or more exposures	3 or more exposures	1-2 exposures	17-Nov	17-Nov	17-Nov
college	no undescended testicle	case	white	negative history	23.731674	40.835045	other	2012	1972	0 exposures	0 exposures	0 exposures
college	no undescended testicle	case	white	negative history	24.32526	41.051334	montgomery	2012	1971	0 exposures	0 exposures	0 exposures
college	no undescended testicle	case	white	negative history	25.620445	34.513348	lancaster	2012	1978	3 or more exposures	3 or more exposures	1-2 exposures	>=18	>=18	>=18
college	no undescended testicle	case	white	negative history	32.772266	47.518139	lancaster	2011	1965	0 exposures	0 exposures	0 exposures
college	no undescended testicle	case	white	negative history	25.10187	24.109514	philadelphia	2012	1988	0 exposures	0 exposures	0 exposures
college	no undescended testicle	case	white	negative history	27.799961	46.25325	delaware	2011	1966	0 exposures	0 exposures	0 exposures
no college	no undescended testicle	case		negative history		45.248459	montgomery	2012	1967	0 exposures	0 exposures	0 exposures
college	no undescended testicle	case	white	negative history	24.370667	46.26968	montgomery	2012	1966	3 or more exposures	3 or more exposures	3 or more exposures
college	no undescended testicle	case	white	negative history	22.466217	23.419575	delaware	2011	1989	0 exposures	0 exposures	0 exposures
no college	no undescended testicle	case	white	negative history	38.736736	48.40794	delaware	2011	1964	3 or more exposures	3 or more exposures	0 exposures	>=18		>=18
college	undescended testicle	case	white	negative history	34.662163	51.312798	lancaster	2011	1961	3 or more exposures	3 or more exposures	0 exposures	>=18		>=18
no college	no undescended testicle	case	white	negative history	29.754957	31.578371	lancaster	2011	1981	0 exposures	0 exposures	0 exposures
college	undescended testicle	case	white	negative history	27.27104	39.474331	chester	2011	1973	3 or more exposures	1-2 exposures	3 or more exposures	>=18	>=18	>=18
college	no undescended testicle	case	white	negative history	23.324846	41.379875	chester	2011	1971	3 or more exposures	1-2 exposures	1-2 exposures	>=18	>=18	>=18
college	no undescended testicle	case	white	negative history	25.724339	41.347023	bucks	2011	1971	0 exposures	0 exposures	0 exposures
college	no undescended testicle	case	white	negative history	35.945946	24.462696	lancaster	2012	1988	3 or more exposures	3 or more exposures	0 exposures	<10		<10
no college	no undescended testicle	case	white	negative history	30.341528	34.844627	lancaster	2011	1978	0 exposures	0 exposures	0 exposures
college	no undescended testicle	case	not white	negative history	27.259184	30.858316	philadelphia	2011	1982	0 exposures	0 exposures	0 exposures
college	no undescended testicle	case		negative history	23.108109	35.22245	philadelphia	2012	1977	0 exposures	0 exposures	0 exposures
no college	no undescended testicle	case	white	negative history	28.886246	37.240246	bucks	2012	1975	0 exposures	0 exposures	0 exposures
no college	no undescended testicle	case	white	negative history	26.085342	35.767284	chester	2012	1977	0 exposures	0 exposures	0 exposures
college	no undescended testicle	case	white	negative history	23.565096	26.683094	montgomery	2012	1985	0 exposures	0 exposures	0 exposures
college	no undescended testicle	case	white	negative history	20.918468	39.540043	montgomery	2012	1973	1-2 exposures	1-2 exposures	0 exposures	17-Nov		17-Nov
no college	no undescended testicle	case	white	negative history	23.565096	32.358658	lancaster	2010	1977	0 exposures	0 exposures	0 exposures
college	no undescended testicle	case	white	negative history	25.08777	24.177959	montgomery	2012	1989	1-2 exposures	0 exposures	1-2 exposures		17-Nov	17-Nov
college	no undescended testicle	case	white	positive history	26.443865	48.966461	chester	2012	1964	0 exposures	0 exposures	0 exposures
no college	no undescended testicle	case	white	negative history	38.368233	27.422314	philadelphia	2012	1985	0 exposures	0 exposures	0 exposures
college	no undescended testicle	case	white	negative history	25.765818	33.248459	philadelphia	2012	1980	0 exposures	0 exposures	0 exposures
college	no undescended testicle	case	white	negative history	25.765818	24.142368	philadelphia	2012	1989	0 exposures	0 exposures	0 exposures
college	no undescended testicle	case	white	negative history	25.84016	34.171116	montgomery	2012	1979	0 exposures	0 exposures	0 exposures
college	no undescended testicle	case	white	negative history	23.731674	23.394936	bucks	2012	1989	0 exposures	0 exposures	0 exposures
college	no undescended testicle	case	white	negative history	19.934607	38.759754	montgomery	2012	1974	1-2 exposures	1-2 exposures	0 exposures	>=18		>=18
college	no undescended testicle	case	white	negative history	24.265285	31.167694	philadelphia	2013	1982	0 exposures	0 exposures	0 exposures
college	no undescended testicle	case	white	negative history	27.31674	31.734428	chester	2012	1981	0 exposures	0 exposures	0 exposures
no college	no undescended testicle	case		negative history	25.84016	38.056126	philadelphia	2012	1975	0 exposures	0 exposures	0 exposures
college	no undescended testicle	case		negative history	19.366392	24.77755	philadelphia	2013	1988	0 exposures	0 exposures	0 exposures
no college	no undescended testicle	case		negative history	41.836937	44.15332	bucks	2011	1969	0 exposures	0 exposures	0 exposures
college	no undescended testicle	case	white	negative history	26.678192	30.73785	montgomery	2013	1982	0 exposures	0 exposures	0 exposures
college	no undescended testicle	case		negative history	36.937511	21.571526	montgomery	2013	1992	0 exposures	0 exposures	0 exposures
college	no undescended testicle	case		negative history	22.804932	25.87269	bucks	2013	1987	0 exposures	0 exposures	0 exposures
college	no undescended testicle	case		negative history	26.578449	22.058865	philadelphia	2013	1991	0 exposures	0 exposures	0 exposures
no college	no undescended testicle	case		negative history	24.995556	45.645447	chester	2013	1968	0 exposures	0 exposures	0 exposures
college	no undescended testicle	case		positive history	30.68042	30.77618	philadelphia	2013	1983	0 exposures	0 exposures	0 exposures
no college	no undescended testicle	case		negative history	21.410418	18.324436	chester	2013	1995	1-2 exposures	1-2 exposures	0 exposures	>=18		>=18
college	no undescended testicle	case		negative history	31.001125	28.183435	montgomery	2013	1985	0 exposures	0 exposures	0 exposures
no college	no undescended testicle	case		negative history	37.30204	36.903492	delaware	2013	1977	0 exposures	0 exposures	0 exposures
college	no undescended testicle	case		negative history	27.19401	34.631073	delaware	2013	1979	0 exposures	0 exposures	0 exposures
college	undescended testicle	case		negative history	22.886999	42.349075	delaware	2013	1972	0 exposures	0 exposures	0 exposures
college	no undescended testicle	case		negative history	24.391891	29.568789	bucks	2013	1984	0 exposures	0 exposures	0 exposures
college	no undescended testicle	case		negative history	32.666241	24.194387	philadelphia	2013	1990	0 exposures	0 exposures	0 exposures
no college	no undescended testicle	case		negative history	22.034121	18.976044	bucks	2013	1995	0 exposures	0 exposures	0 exposures
college	no undescended testicle	case		negative history	22.237755	40.498287	delaware	2013	1974	0 exposures	0 exposures	0 exposures
college	no undescended testicle	case		negative history	22.886999	19.841206	montgomery	2013	1994	0 exposures	0 exposures	0 exposures
college	undescended testicle	case	white	negative history	22.886999	29.451061	montgomery	2013	1985	0 exposures	0 exposures	0 exposures
college	no undescended testicle	case		negative history	28.160551	33.215607	montgomery	2012	1979	0 exposures	0 exposures	0 exposures
college	no undescended testicle	case		negative history	35.618317	40.670773	delaware	2013	1974	1-2 exposures	0 exposures	1-2 exposures		>=18	>=18
college	no undescended testicle	case	white	negative history	37.730263	24.881588	delaware	2014	1989	0 exposures	0 exposures	0 exposures
college	no undescended testicle	case		negative history	24.405142	40.517452	montgomery	2013	1974	1-2 exposures	3 or more exposures	1-2 exposures	<10	>=18	<10
no college	no undescended testicle	case		negative history	20.918468	25.125257	philadelphia	2014	1989	1-2 exposures	0 exposures	1-2 exposures		>=18	>=18
	no undescended testicle	case				38.891171	philadelphia	2014	1975	3 or more exposures	3 or more exposures	3 or more exposures	>=18		>=18
college	no undescended testicle	case		negative history	28.055031	27.685146	philadelphia	2014	1987	0 exposures	0 exposures	0 exposures
college	no undescended testicle	case		negative history	35.258488	23.301847	montgomery	2013	1991	0 exposures	0 exposures	0 exposures
no college	no undescended testicle	case		positive history	23.085945	22.669405	other	2013	1992	0 exposures	0 exposures	0 exposures
college	no undescended testicle	case		negative history	24.389795	34.606434	bucks	2012	1980	0 exposures	0 exposures	0 exposures
college	no undescended testicle	case	white	negative history	25.085424	24.971937	bucks	2013	1989	0 exposures	0 exposures	0 exposures
college	no undescended testicle	case	white			45.245724	montgomery	2014	1969	0 exposures	0 exposures	0 exposures
college	no undescended testicle	case	white		26.383938	34.0397	other	2014	1980	0 exposures	0 exposures	0 exposures
college	undescended testicle	case	white	negative history	25.08777	33.941135	philadelphia	2014	1981	0 exposures	0 exposures	0 exposures
college	no undescended testicle	case	white		32.074986	43.813828	montgomery	2014	1971	3 or more exposures	3 or more exposures	0 exposures	>=18		>=18
no college	no undescended testicle	case	not white		27.45402	34.976044	philadelphia	2014	1979	0 exposures	0 exposures	0 exposures
college	no undescended testicle	case	white	negative history	23.053627	29.582478	delaware	2013	1985	0 exposures	0 exposures	0 exposures
college	no undescended testicle	case	white	negative history	23.490131	29.152636	chester	2014	1986	0 exposures	0 exposures	0 exposures
college	no undescended testicle	case	white	negative history	25.08777	34.149212	philadelphia	2014	1981	1-2 exposures	1-2 exposures	0 exposures	>=18		>=18
college	no undescended testicle	case	white		24.409721	24.563997	philadelphia	2014	1990	1-2 exposures	1-2 exposures	0 exposures	17-Nov		17-Nov
college	no undescended testicle	case	white		28.362732	25.305954	philadelphia	2014	1990	1-2 exposures	1-2 exposures	0 exposures	17-Nov		17-Nov
college	no undescended testicle	case	white		25.799444	49.470226	chester	2014	1966	0 exposures	0 exposures	0 exposures
no college	no undescended testicle	case	white		19.467691	39.173168	montgomery	2013	1976	0 exposures	0 exposures	0 exposures
college	no undescended testicle	case			28.126081	31.274469	philadelphia	2014	1984	0 exposures	0 exposures	0 exposures
college	no undescended testicle	case	white		19.195547	23.80835	philadelphia	2014	1991	3 or more exposures	3 or more exposures	0 exposures	<10		<10
college	no undescended testicle	case	white	positive history	22.313034	42.242298	delaware	2014	1973	0 exposures	0 exposures	0 exposures
college	no undescended testicle	case	white		33.902393	27.014374	chester	2015	1988	0 exposures	0 exposures	0 exposures
college	no undescended testicle	case	white		25.620445	24.553045	philadelphia	2015	1990	0 exposures	0 exposures	0 exposures
college		case	white		33.224342	46.69952	montgomery	2014	1968	0 exposures	0 exposures	0 exposures
college	no undescended testicle	case	white		25.107143	26.784393	philadelphia	2014	1988	0 exposures	0 exposures	0 exposures
college	no undescended testicle	case	white		29.834105	30.130049	delaware	2014	1985	3 or more exposures	3 or more exposures	0 exposures	<10		<10
college	no undescended testicle	case	not white		20.69079	21.437372	delaware	2014	1994	0 exposures	0 exposures	0 exposures
college	no undescended testicle	case	white		25.014921	32.468174	delaware	2014	1983	0 exposures	0 exposures	0 exposures
college	no undescended testicle	case	white		28.28639	51.693359	philadelphia	2015	1963	1-2 exposures	1-2 exposures	0 exposures	>=18		>=18
college	no undescended testicle	case	white		28.126081	21.155373	philadelphia	2015	1994	0 exposures	0 exposures	0 exposures
college	no undescended testicle	case	white		27.799961	29.705681	montgomery	2015	1986	0 exposures	0 exposures	0 exposures
college	no undescended testicle	case	not white		25.82449	27.35113	montgomery	2015	1988	0 exposures	0 exposures	0 exposures
college	no undescended testicle	case	white		26.496727	28.703629	delaware	2015	1987	0 exposures	0 exposures	0 exposures
college	no undescended testicle	case	white		27.19401	24.481861	bucks	2016	1991	0 exposures	0 exposures	0 exposures
college	no undescended testicle	case	white		26.605753	19.529089	philadelphia	2016	1996	1-2 exposures	1-2 exposures	0 exposures	>=18		>=18
college	no undescended testicle	control	white	negative history	24.404881	36.492813	bucks		1972	0 exposures	0 exposures	0 exposures
college	no undescended testicle	control	white	negative history	25.08777	46.053387	montgomery		1963	0 exposures	0 exposures	0 exposures
no college		control	not white	negative history	22.313034	49.166325	chester		1959	3 or more exposures	1-2 exposures	3 or more exposures	>=18	>=18	>=18
college	no undescended testicle	control	white	negative history	22.140337	21.108829	chester		1987	0 exposures	0 exposures	0 exposures
college	no undescended testicle	control	white	positive history	24.117176	44.687202	philadelphia		1964	1-2 exposures	1-2 exposures	0 exposures	>=18		>=18
college	no undescended testicle	control	white	negative history	30.845919	38.261463	delaware		1970	0 exposures	0 exposures	0 exposures
college	no undescended testicle	control	white	negative history	23.745543	46.773441	bucks		1962	1-2 exposures	1-2 exposures	1-2 exposures	>=18	>=18	>=18
no college	no undescended testicle	control	white	negative history	30.110859	25.601643	montgomery		1983	0 exposures	0 exposures	0 exposures
no college	no undescended testicle	control	white	negative history	37.97068	29.34976	delaware		1979	0 exposures	0 exposures	0 exposures
college	no undescended testicle	control	white	negative history	27.31674	35.657768	delaware		1973	0 exposures	0 exposures	0 exposures
college	no undescended testicle	control	white	negative history	22.886999	33.53046	delaware		1975	0 exposures	0 exposures	0 exposures
no college	no undescended testicle	control	not white	negative history	26.149654	42.740589	philadelphia		1966	0 exposures	0 exposures	0 exposures
no college	no undescended testicle	control	white	negative history	30.042734	35.635864	philadelphia		1973	0 exposures	0 exposures	0 exposures
college	no undescended testicle	control	white	negative history	21.63077	19.13484	montgomery		1990	0 exposures	0 exposures	0 exposures
college	no undescended testicle	control	white	negative history	26.972244	52.509239	bucks		1956	0 exposures	0 exposures	0 exposures
college	no undescended testicle	control	white	negative history	27.27104	42.140999	delaware		1966	0 exposures	0 exposures	0 exposures
college		control	white	negative history	21.697531	44.438057	bucks		1964	0 exposures	0 exposures	0 exposures
college	no undescended testicle	control	white	negative history	23.911564	23.600273	montgomery		1985	1-2 exposures	1-2 exposures	0 exposures	17-Nov		17-Nov
college	no undescended testicle	control	white	negative history	24.370667	45.943874	montgomery		1963	0 exposures	0 exposures	0 exposures
college	no undescended testicle	control	white	negative history	27.121914	31.709787	philadelphia		1977	0 exposures	0 exposures	0 exposures
college	no undescended testicle	control	white	negative history	25.10187	48.082134	montgomery		1961	1-2 exposures	1-2 exposures	0 exposures	>=18		>=18
college	no undescended testicle	control	white	negative history	28.126081	39.978096	chester		1969	0 exposures	0 exposures	0 exposures
college	no undescended testicle	control	white	negative history	24.246326	27.934292	philadelphia		1983	1-2 exposures	1-2 exposures	0 exposures	>=18		>=18
college	no undescended testicle	control	white	negative history	26.605753	29.637236	chester		1979	0 exposures	0 exposures	0 exposures
college	no undescended testicle	control	white	negative history	25.085424	44.281998	bucks		1964	0 exposures	0 exposures	0 exposures
college	no undescended testicle	control	white	positive history	31.563265	31.244352	chester		1977	0 exposures	0 exposures	0 exposures
college	no undescended testicle	control	white	negative history	27.259184	48.405201	montgomery		1960	0 exposures	0 exposures	0 exposures
college	no undescended testicle	control	white	negative history	25.724339	47.468857	delaware		1961	1-2 exposures	0 exposures	1-2 exposures		>=18	>=18
college	no undescended testicle	control	white	negative history	25.765818	31.082821	philadelphia		1978	0 exposures	0 exposures	0 exposures
no college	no undescended testicle	control	white	negative history	21.924706	18.297056	bucks		1990	0 exposures	0 exposures	0 exposures
college	no undescended testicle	control	white	negative history	25.107143	37.245724	philadelphia		1971	0 exposures	0 exposures	0 exposures
college	no undescended testicle	control	white	negative history	24.32526	30.505133	bucks		1978	1-2 exposures	1-2 exposures	0 exposures	17-Nov		17-Nov
no college	no undescended testicle	control	white	negative history	26.578449	36.172485	delaware		1972	0 exposures	0 exposures	0 exposures
no college	no undescended testicle	control		negative history	22.782408	41.089664	delaware		1968	0 exposures	0 exposures	0 exposures
college	no undescended testicle	control	white	negative history	22.375578	34.29158	montgomery		1974	0 exposures	0 exposures	0 exposures
no college	no undescended testicle	control	white	negative history	28.693878	36.648872	delaware		1972	0 exposures	0 exposures	0 exposures
no college	no undescended testicle	control	white	positive history	27.891291	31.512663	philadelphia		1977	0 exposures	0 exposures	0 exposures
college	no undescended testicle	control	not white	negative history	25.765818	36.985626	montgomery		1972	0 exposures	0 exposures	0 exposures
no college	no undescended testicle	control	white	negative history	28.626572	34.255989	montgomery		1974	0 exposures	0 exposures	0 exposures
college	no undescended testicle	control	white	negative history	23.085945	34.746063	delaware		1974	0 exposures	0 exposures	0 exposures
college	no undescended testicle	control	white	negative history	28.693878	50.603695	montgomery		1958	3 or more exposures	3 or more exposures	3 or more exposures	>=18	>=18	>=18
college	no undescended testicle	control	white	negative history	22.496	37.497604	philadelphia		1971	0 exposures	0 exposures	0 exposures
college	no undescended testicle	control	white	negative history	21.520409	32.832306	philadelphia		1976	0 exposures	0 exposures	0 exposures
college	no undescended testicle	control	white	negative history	28.126081	40.101299	bucks		1969	0 exposures	0 exposures	0 exposures
college	no undescended testicle	control	white	negative history	25.55921	41.659138	philadelphia		1967	0 exposures	0 exposures	0 exposures
college	no undescended testicle	control	white	negative history	23.707598	27.975359	philadelphia		1981	0 exposures	0 exposures	0 exposures
no college	no undescended testicle	control	white	negative history	21.520409	26.379192	chester		1982	1-2 exposures	1-2 exposures	0 exposures	>=18		>=18
college	no undescended testicle	control	not white	negative history	30.512154	29.842573	philadelphia		1979	0 exposures	0 exposures	0 exposures
college	no undescended testicle	control	white	negative history	32.494221	41.503078	montgomery		1967	0 exposures	0 exposures	0 exposures
college	no undescended testicle	control	not white	negative history	25.107143	28.799452	montgomery		1980	3 or more exposures	3 or more exposures	3 or more exposures
college	no undescended testicle	control	white	negative history	29.527027	46.009583	delaware		1963	1-2 exposures	0 exposures	1-2 exposures		>=18	>=18
college	no undescended testicle	control	white	negative history	25.458437	41.133469	montgomery		1968	0 exposures	0 exposures	0 exposures
college	no undescended testicle	control	white	negative history	23.971443	45.629021	philadelphia		1963	0 exposures	0 exposures	0 exposures
college	no undescended testicle	control	white	negative history	25.799444	28.487337	montgomery		1980	0 exposures	0 exposures	0 exposures
college	no undescended testicle	control	white	negative history	24.342106	51.351128	delaware		1957	0 exposures	0 exposures	0 exposures
no college	no undescended testicle	control	white	negative history	38.513512	42.978783	philadelphia		1966	0 exposures	0 exposures	0 exposures
college	no undescended testicle	control	white	negative history	26.167763	27.550993	bucks		1981	0 exposures	0 exposures	0 exposures
college	no undescended testicle	control	white	negative history	30.341528	45.284054	chester		1964	0 exposures	0 exposures	0 exposures
college	no undescended testicle	control	white	negative history	24.363579	44.449009	delaware		1964	1-2 exposures	0 exposures	1-2 exposures		>=18	>=18
college	no undescended testicle	control	white	negative history	25.675676	36.728268	montgomery		1972	0 exposures	0 exposures	0 exposures
no college		control	white	negative history	24.342106	43.460644	montgomery		1965	0 exposures	0 exposures	0 exposures
no college	no undescended testicle	control	white	negative history	21.871111	24.465435	chester		1984	0 exposures	0 exposures	0 exposures
college	no undescended testicle	control	white	negative history	29.754957	26.07803	montgomery		1983	3 or more exposures	3 or more exposures	0 exposures	17-Nov		17-Nov
college	no undescended testicle	control	white	negative history	24.363579	30.606434	montgomery		1978	0 exposures	0 exposures	0 exposures
college	no undescended testicle	control	white	negative history	24.409721	41.41547	montgomery		1967	0 exposures	0 exposures	0 exposures
no college	no undescended testicle	control	white	negative history	23.731674	39.455166	bucks		1969	0 exposures	0 exposures	0 exposures
college	no undescended testicle	control	white	negative history	26.496727	35.373032	montgomery		1974	3 or more exposures	3 or more exposures	0 exposures	17-Nov		17-Nov
college	no undescended testicle	control	white	negative history	25.014921	30.724161	montgomery		1978	1-2 exposures	1-2 exposures	1-2 exposures	>=18	>=18	>=18
no college	no undescended testicle	control	white	negative history	20.672127	28.002737	bucks		1981	1-2 exposures	1-2 exposures	0 exposures	>=18		>=18
college	no undescended testicle	control	white	negative history	21.935402	23.132101	montgomery		1986	1-2 exposures	0 exposures	1-2 exposures		17-Nov	17-Nov
college	no undescended testicle	control	white	negative history	28.971931	29.71937	delaware		1979	0 exposures	0 exposures	0 exposures
college	no undescended testicle	control	white	negative history	25.085424	34.488705	bucks		1974	0 exposures	0 exposures	0 exposures
college	no undescended testicle	control	white	negative history	20.803061	18.951403	montgomery		1990	0 exposures	0 exposures	0 exposures
college	no undescended testicle	control	white	negative history	21.907894	32.240932	montgomery		1977	0 exposures	0 exposures	0 exposures
college	no undescended testicle	control	white	negative history	21.924706	31.375771	philadelphia		1978	0 exposures	0 exposures	0 exposures
college	no undescended testicle	control	white	negative history	22.886999	21.94935	montgomery		1987	3 or more exposures	3 or more exposures	0 exposures	>=18		>=18
college	no undescended testicle	control	white	negative history	27.384869	20.128679	chester		1989	0 exposures	0 exposures	0 exposures
college	no undescended testicle	control	white	positive history	28.744888	46.160164	chester		1963	0 exposures	0 exposures	0 exposures
college	no undescended testicle	control	white	negative history	25.799444	32.221767	chester		1977	1-2 exposures	1-2 exposures	0 exposures	<10		<10
college	no undescended testicle	control	white	negative history	16.48996	34.707733	bucks		1974	0 exposures	0 exposures	0 exposures
college	no undescended testicle	control	white	negative history	35.867348	38.505135	bucks		1970	0 exposures	0 exposures	0 exposures
no college	no undescended testicle	control	white	negative history	22.313034	18.642027	montgomery		1990	0 exposures	0 exposures	0 exposures
college	no undescended testicle	control	white	negative history	35.258488	39.586586	delaware		1969	3 or more exposures	3 or more exposures	1-2 exposures	>=18	>=18	>=18
college	no undescended testicle	control	white	negative history	28.47801	30.855577	delaware		1978	0 exposures	0 exposures	0 exposures
college	no undescended testicle	control	white	negative history	22.804932	20.876112	chester		1988	1-2 exposures	1-2 exposures	0 exposures	17-Nov		17-Nov
college	no undescended testicle	control	white	negative history	20.372654	22.951403	chester		1986	0 exposures	0 exposures	0 exposures
college	no undescended testicle	control	white	negative history	28.744888	52.457222	bucks		1956	3 or more exposures	1-2 exposures	1-2 exposures	>=18	>=18	>=18
college	no undescended testicle	control	white	negative history	25.99852	22.751539	bucks		1986	0 exposures	0 exposures	0 exposures
college	no undescended testicle	control	white	negative history	24.273781	44.689938	bucks		1964	0 exposures	0 exposures	0 exposures
college	no undescended testicle	control	white	negative history	30.512154	34.902122	delaware		1974	3 or more exposures	3 or more exposures	0 exposures	17-Nov		17-Nov
college	no undescended testicle	control	white	negative history	25.107143	36.109512	montgomery		1973	0 exposures	0 exposures	0 exposures
college	no undescended testicle	control	white	negative history	26.605753	52.665298	delaware		1957	1-2 exposures	0 exposures	1-2 exposures		>=18	>=18
college	no undescended testicle	control	white	negative history	25.82449	36.073921	other		1974	1-2 exposures	1-2 exposures	0 exposures	>=18		>=18
no college	no undescended testicle	control	white	negative history	25.085424	37.982204	other		1972	1-2 exposures	3 or more exposures	1-2 exposures	>=18	>=18	>=18
college	no undescended testicle	control	white	negative history	25.085424	41.333332	philadelphia		1968	0 exposures	0 exposures	0 exposures
no college	no undescended testicle	control	white	negative history	27.121914	51.772758	lancaster		1958	0 exposures	0 exposures	0 exposures
college	no undescended testicle	control	white	negative history	31.321007	52.525669	montgomery		1957	3 or more exposures	3 or more exposures	1-2 exposures	>=18	>=18	>=18
college	no undescended testicle	control	white		28.126081	27.895962	other		1982	0 exposures	0 exposures	0 exposures
college	no undescended testicle	control	white	negative history	31.321007	53.226559	philadelphia		1957	1-2 exposures	1-2 exposures	0 exposures	>=18		>=18
college	no undescended testicle	control	white	negative history	27.891291	43.96167	bucks		1966	1-2 exposures	1-2 exposures	0 exposures	>=18		>=18
college	no undescended testicle	control	white	negative history	32.280613	47.373032	chester		1962	0 exposures	0 exposures	0 exposures
no college	no undescended testicle	control	white	negative history	39.454082	52.391514	chester		1957	0 exposures	0 exposures	0 exposures
college	no undescended testicle	control	white	negative history	25.10187	40.136894	bucks		1970	0 exposures	0 exposures	0 exposures
no college	no undescended testicle	control	white	negative history	21.766748	44.813141	bucks		1965	0 exposures	0 exposures	0 exposures
no college	no undescended testicle	control	white	negative history	35.437935	39.342915	other		1970	1-2 exposures	1-2 exposures	0 exposures	>=18		>=18
college	no undescended testicle	control	white	negative history	24.391891	52.703629	other		1957	3 or more exposures	0 exposures	3 or more exposures		<10	<10
no college	no undescended testicle	control	white	negative history	22.804932	34.07803	lancaster		1976	3 or more exposures	3 or more exposures	0 exposures	>=18		>=18
college	no undescended testicle	control	white	negative history	23.920605	52.046543	lancaster		1958	0 exposures	0 exposures	0 exposures
college	no undescended testicle	control	white	negative history	26.578449	29.568789	lancaster		1980	0 exposures	0 exposures	0 exposures
no college	no undescended testicle	control	white	negative history	26.317568	46.327171	montgomery		1963	0 exposures	0 exposures	0 exposures
college	no undescended testicle	control	white	negative history	27.365917	40.591377	montgomery		1969	0 exposures	0 exposures	0 exposures
college	no undescended testicle	control	white	negative history	30.663452	44.673512	bucks		1965	1-2 exposures	0 exposures	1-2 exposures		17-Nov	17-Nov
no college	no undescended testicle	control	not white	negative history	27.97653	37.705681	lancaster		1972	0 exposures	0 exposures	0 exposures
college	no undescended testicle	control	white	negative history	22.466217	40.287476	philadelphia		1969	0 exposures	0 exposures	0 exposures
college	no undescended testicle	control	white	negative history	21.019484	26.937714	philadelphia		1983	0 exposures	0 exposures	0 exposures
college	no undescended testicle	control	white	negative history	29.983139	52.399727	delaware		1957	0 exposures	0 exposures	0 exposures
college	no undescended testicle	control	not white	negative history	25.82449	43.775497	philadelphia		1966	1-2 exposures	1-2 exposures	0 exposures	<10		<10
college	no undescended testicle	control	white	negative history	27.121914	40.837784	montgomery		1969	0 exposures	0 exposures	0 exposures
college	no undescended testicle	control	white	negative history	24.32526	31.115675	lancaster		1979	1-2 exposures	0 exposures	1-2 exposures		17-Nov	17-Nov
college	no undescended testicle	control	not white	negative history	20.360643	24.158794	montgomery		1986	0 exposures	0 exposures	0 exposures
college	no undescended testicle	control	white	negative history		46.806297	bucks		1963	0 exposures	0 exposures	0 exposures
college	no undescended testicle	control	white	negative history	35.570923	50.863792	lancaster		1959	0 exposures	0 exposures	0 exposures
college	no undescended testicle	control	white	negative history	23.672449	47.586586	chester		1962	1-2 exposures	0 exposures	1-2 exposures		>=18	>=18
college	no undescended testicle	control	white	negative history	29.411224	44.867897	other		1965	1-2 exposures	0 exposures	1-2 exposures		>=18	>=18
college	no undescended testicle	control	white	negative history	24.389795	37.336071	bucks		1972	0 exposures	0 exposures	0 exposures
no college	no undescended testicle	control	white	negative history	37.43787	52.257359	montgomery		1958	0 exposures	0 exposures	0 exposures
college	no undescended testicle	control	white	positive history	29.983139	40.298428	philadelphia		1969	0 exposures	0 exposures	0 exposures
college	no undescended testicle	control	not white	negative history	20.358654	41.555099	philadelphia		1968	0 exposures	0 exposures	0 exposures
college	no undescended testicle	control	white	negative history	26.541836	30.598221	other		1979	1-2 exposures	1-2 exposures	1-2 exposures	>=18	>=18	>=18
college	no undescended testicle	control	white	negative history	26.496727	40.81588	montgomery		1969	1-2 exposures	0 exposures	1-2 exposures		<10	<10
college	no undescended testicle	control	white	negative history	30.228434	36.59959	bucks		1973	1-2 exposures	1-2 exposures	0 exposures	>=18		>=18
college	no undescended testicle	control	white		24.404881	32.194386	montgomery		1978	0 exposures	0 exposures	0 exposures
college	no undescended testicle	control	white	negative history	27.993422	28.29295	lancaster		1982	0 exposures	0 exposures	0 exposures
college	no undescended testicle	control	white	negative history	27.31674	51.832993	bucks		1958	3 or more exposures	3 or more exposures	0 exposures	>=18		>=18
no college	no undescended testicle	control	white	negative history	29.983139	47.693359	delaware		1962	0 exposures	0 exposures	0 exposures
college	no undescended testicle	control	white	positive history	24.389795	52.098564	montgomery		1958	0 exposures	0 exposures	0 exposures
no college	no undescended testicle	control	white	negative history	25.675676	39.901436	bucks		1970	0 exposures	0 exposures	0 exposures
college	no undescended testicle	control	not white	negative history	28.793322	44.640656	montgomery		1965	0 exposures	0 exposures	0 exposures
no college	no undescended testicle	control	white	negative history	29.53161	36.917179	philadelphia		1973	0 exposures	0 exposures	0 exposures
college	no undescended testicle	control	white	negative history	29.527027	37.086926	delaware		1973	1-2 exposures	1-2 exposures	0 exposures	>=18		>=18
college	no undescended testicle	control	white	negative history	25.102161	51.277206	montgomery		1959	0 exposures	0 exposures	0 exposures
college	no undescended testicle	control	white	negative history	30.168919	41.349762	lancaster		1968	0 exposures	0 exposures	0 exposures
college	no undescended testicle	control	white	negative history	22.594124	50.034222	delaware		1960	1-2 exposures	1-2 exposures	0 exposures	>=18		>=18
no college	no undescended testicle	control	white	negative history	17.933674	20.73922	lancaster		1989	1-2 exposures	1-2 exposures	0 exposures
college	no undescended testicle	control	white	negative history	24.363579	27.537304	philadelphia		1982	0 exposures	0 exposures	0 exposures
college	no undescended testicle	control	white	positive history	23.490755	32.062969	philadelphia		1978	1-2 exposures	1-2 exposures	0 exposures	>=18		>=18
college	no undescended testicle	control	white	negative history	28.339632	33.963039	philadelphia		1976	1-2 exposures	3 or more exposures	1-2 exposures	<10	>=18	<10
college	no undescended testicle	control	white	negative history	19.996445	46.587269	other		1963	3 or more exposures	3 or more exposures	1-2 exposures	<10	<10	<10
college	no undescended testicle	control	white	negative history	47.491554	34.606434	montgomery		1975	3 or more exposures	3 or more exposures	0 exposures	17-Nov		17-Nov
college	no undescended testicle	control	white	negative history	35.867348	44.659821	bucks		1965	0 exposures	0 exposures	0 exposures
college	no undescended testicle	control	white	negative history	25.82449	52.156059	delaware		1958	0 exposures	0 exposures	0 exposures
college		control	white	negative history	26.541836	49.590691	bucks		1960	0 exposures	0 exposures	0 exposures
college	no undescended testicle	control	not white	negative history	38.618134	39.761806	bucks		1970	0 exposures	0 exposures	0 exposures
college	no undescended testicle	control	white	negative history	32.861843	47.526352	chester		1962	0 exposures	0 exposures	0 exposures
college	no undescended testicle	control	white	negative history	31.598824	49.108829	montgomery		1961	0 exposures	0 exposures	0 exposures
no college	no undescended testicle	control	white	negative history	22.312012	20.383299	philadelphia		1989	0 exposures	0 exposures	0 exposures
college	no undescended testicle	control	white	negative history	30.128571	47.942505	bucks		1962	1-2 exposures	0 exposures	1-2 exposures		>=18	>=18
college	no undescended testicle	control	white	positive history	32.546295	37.686516	chester		1972	0 exposures	0 exposures	0 exposures
college		control	white	negative history	26.532894	42.160164	chester		1968	0 exposures	0 exposures	0 exposures
college	no undescended testicle	control	white	negative history	24.905405	34.069817	bucks		1976	0 exposures	0 exposures	0 exposures
college	no undescended testicle	control	not white	negative history	26.578449	48.251881	lancaster		1962	0 exposures	0 exposures	0 exposures
college	no undescended testicle	control	white	negative history	24.409721	51.405888	lancaster		1958	0 exposures	0 exposures	0 exposures
college	no undescended testicle	control	not white	negative history	24.938457	28.418892	lancaster		1981	0 exposures	0 exposures	0 exposures
college	no undescended testicle	control	white	negative history	34.299118	40.996578	other		1969	1-2 exposures	0 exposures	1-2 exposures		>=18	>=18
no college	no undescended testicle	control	not white	positive history	25.83983	52.591377	philadelphia		1957	3 or more exposures	1-2 exposures	1-2 exposures	>=18		>=18
college	no undescended testicle	control	white	positive history	29.85652	41.927448	other		1968	0 exposures	0 exposures	0 exposures
college	undescended testicle	control	white	negative history	27.365917	53.423683	other		1956	0 exposures	0 exposures	0 exposures
college	no undescended testicle	control	white	negative history	26.605753	41.686516	bucks		1968	0 exposures	0 exposures	0 exposures
no college	no undescended testicle	control	white	negative history	25.83983	53.990417	philadelphia		1956	1-2 exposures	1-2 exposures	0 exposures	>=18		>=18
no college	no undescended testicle	control	white	positive history	14.765805	38.310745	delaware		1972	0 exposures	0 exposures	0 exposures
college	no undescended testicle	control	white	negative history	29.834105	49.555099	other		1960	0 exposures	0 exposures	0 exposures
college	no undescended testicle	control	white	negative history	22.804932	48.752911	other		1961	0 exposures	0 exposures	0 exposures
college	no undescended testicle	control	white	negative history	21.924706	38.997948	delaware		1971	0 exposures	0 exposures	0 exposures
college	no undescended testicle	control	white	positive history	30.845919	45.579739	lancaster		1964	0 exposures	0 exposures	0 exposures
college	no undescended testicle	control	white	negative history	25.056805	23.457905	other		1986	0 exposures	0 exposures	0 exposures
college	no undescended testicle	control	white	negative history	26.496727	34.740589	montgomery		1975	0 exposures	0 exposures	0 exposures
no college	no undescended testicle	control	white	negative history	25.107143	50.732376	other		1959	1-2 exposures	1-2 exposures	0 exposures	>=18		>=18
college	no undescended testicle	control	white	negative history	25.84016	38.535252	bucks		1971	0 exposures	0 exposures	0 exposures
no college	no undescended testicle	control	not white	negative history	27.612379	40.804928	lancaster		1969	0 exposures	0 exposures	0 exposures
college	no undescended testicle	control	white	positive history	34.432652	49.774128	chester		1960	0 exposures	0 exposures	0 exposures
college	no undescended testicle	control	white	negative history	22.496	33.626282	montgomery		1976	1-2 exposures	1-2 exposures	0 exposures	>=18		>=18
college	no undescended testicle	control	white	negative history	21.410418	27.129364	delaware		1983	1-2 exposures	1-2 exposures	0 exposures	17-Nov		17-Nov
college	no undescended testicle	control	white	negative history	32.253288	29.215607	chester		1981	0 exposures	0 exposures	0 exposures
college	no undescended testicle	control	white	negative history	26.383938	32.427105	montgomery		1977	1-2 exposures	1-2 exposures	0 exposures	>=18		>=18
college	no undescended testicle	control	white	negative history	25.107143	38.439426	bucks		1971	3 or more exposures	3 or more exposures	0 exposures	<10		<10
college	no undescended testicle	control	white	negative history	19.898649	36.164272	other		1974	0 exposures	0 exposures	0 exposures
college	no undescended testicle	control	white	negative history		40.161533	other		1970	0 exposures	0 exposures	0 exposures
no college	no undescended testicle	control	white	negative history	24.32526	52.780289	bucks		1957	3 or more exposures	3 or more exposures	1-2 exposures	>=18	>=18	>=18
college	no undescended testicle	control	white	negative history	22.466217	28.878851	chester		1981	0 exposures	0 exposures	0 exposures
college	no undescended testicle	control	not white	negative history	22.886999	42.458591	chester		1967	0 exposures	0 exposures	0 exposures
college	no undescended testicle	control	white	negative history	55.371769	47.698837	delaware		1962	0 exposures	0 exposures	0 exposures
college	no undescended testicle	control	white	positive history	20.803061	50.151951	montgomery		1960	1-2 exposures	0 exposures	1-2 exposures		>=18	>=18
no college	no undescended testicle	control	white	negative history		48.388775	philadelphia		1961	0 exposures	0 exposures	0 exposures
college	no undescended testicle	control	white	negative history	27.745068	44.394249	chester		1965	1-2 exposures	1-2 exposures	1-2 exposures	>=18	>=18	>=18
college	no undescended testicle	control	white	negative history	29.285856	51.255306	bucks		1959	3 or more exposures	3 or more exposures	0 exposures	<10		<10
college	no undescended testicle	control	white	negative history	36.914513	52.971935	montgomery		1957	3 or more exposures	1-2 exposures	3 or more exposures	>=18	>=18	>=18
college	no undescended testicle	control	white	negative history	23.672449	49.158112	chester		1961	0 exposures	0 exposures	0 exposures
college	no undescended testicle	control	white	negative history	24.273781	43.657768	montgomery		1966	1-2 exposures	1-2 exposures	1-2 exposures	>=18	>=18	>=18
no college	no undescended testicle	control	white	negative history	23.053627	36.766598	lancaster		1973	0 exposures	0 exposures	0 exposures
college	no undescended testicle	control	white	negative history	40.288712	50.861053	delaware		1959	0 exposures	0 exposures	0 exposures
college	no undescended testicle	control	white	negative history	30.406574	53.013004	delaware		1957	1-2 exposures	1-2 exposures	0 exposures	>=18		>=18
college	no undescended testicle	control	white	negative history	29.53161	44.268311	philadelphia		1966	0 exposures	0 exposures	0 exposures
college	no undescended testicle	control	not white	negative history	21.376938	53.138947	chester		1957	1-2 exposures	1-2 exposures	0 exposures	>=18		>=18
college	no undescended testicle	control	white	negative history	22.707729	37.097878	philadelphia		1973	0 exposures	0 exposures	0 exposures
college	no undescended testicle	control	white	negative history	26.111429	51.405888	lancaster		1958	1-2 exposures	0 exposures	1-2 exposures		>=18	>=18
no college	no undescended testicle	control	white	negative history	25.08777	39.644081	other		1970	0 exposures	0 exposures	0 exposures
college	no undescended testicle	control	white	negative history	18.826622	53.215607	other		1957	0 exposures	0 exposures	0 exposures
no college	no undescended testicle	control	not white	negative history	31.008192	39.920601	delaware		1970	0 exposures	0 exposures	0 exposures
college	no undescended testicle	control	white	negative history	29.285856	52.750172	bucks		1957	0 exposures	0 exposures	0 exposures
college	no undescended testicle	control	white	negative history	27.891291	43.548256	bucks		1966	3 or more exposures	3 or more exposures	3 or more exposures
college	no undescended testicle	control	white	negative history	26.383938	48.079399	delaware		1962	3 or more exposures	3 or more exposures	0 exposures	>=18		>=18
college	no undescended testicle	control	white	negative history	38.019386	49.812458	bucks		1960	0 exposures	0 exposures	0 exposures
college	no undescended testicle	control	white	negative history	15.660503	31.334702	chester		1979	0 exposures	0 exposures	0 exposures
college	no undescended testicle	control	white	negative history	21.697531	52.052021	chester		1958	3 or more exposures	1-2 exposures	1-2 exposures	>=18	>=18	>=18
college	no undescended testicle	control	white	negative history	25.08777	45.193703	montgomery		1965	0 exposures	0 exposures	0 exposures
college	no undescended testicle	control	white	negative history	20.085714	30.962355	philadelphia		1979	3 or more exposures	3 or more exposures	0 exposures	>=18		>=18
college	no undescended testicle	control	white	negative history	31.563265	51.47707	bucks		1958	0 exposures	0 exposures	0 exposures
college	no undescended testicle	control	white	negative history	23.707598	22.7269	chester		1987	0 exposures	0 exposures	0 exposures
college	no undescended testicle	control	white	negative history	24.995556	51.501713	bucks		1958	1-2 exposures	1-2 exposures	0 exposures	<10		<10
college	no undescended testicle	control	white	negative history	21.299341	29.138947	montgomery		1981	0 exposures	0 exposures	0 exposures
college	no undescended testicle	control	white	negative history	34.432652	45.686516	other		1964	0 exposures	0 exposures	0 exposures
college	no undescended testicle	control	not white	negative history	21.924706	20.61054	other		1989	0 exposures	0 exposures	0 exposures
college	no undescended testicle	control	not white	negative history	26.578449	25.650925	philadelphia		1984	1-2 exposures	1-2 exposures	0 exposures	>=18		>=18
college	no undescended testicle	control	not white	negative history	25.845589	47.288158	montgomery		1963	0 exposures	0 exposures	0 exposures
college	no undescended testicle	control	white	negative history	27.703135	51.956196	other		1958	3 or more exposures	1-2 exposures	1-2 exposures	>=18	>=18	>=18
college	no undescended testicle	control	white	negative history	32.484772	27.197809	other		1983	0 exposures	0 exposures	0 exposures
no college	no undescended testicle	control	white	negative history	37.118916	53.522243	lancaster		1957	0 exposures	0 exposures	0 exposures
college	no undescended testicle	control	white	negative history	24.404881	38.480492	philadelphia		1972	0 exposures	0 exposures	0 exposures
college	no undescended testicle	control	not white	negative history	24.405142	41.388092	other		1969	0 exposures	0 exposures	0 exposures
college	no undescended testicle	control	white	negative history	25.592419	52.525669	delaware		1958	1-2 exposures	1-2 exposures	0 exposures	>=18		>=18
no college	no undescended testicle	control	white	negative history	27.454437	41.127995	other		1969	0 exposures	0 exposures	0 exposures
no college	no undescended testicle	control	not white	negative history	22.630651	53.14716	other		1957	0 exposures	0 exposures	0 exposures
college	no undescended testicle	control	not white	negative history	18.364502	31.986311	montgomery		1979	3 or more exposures	3 or more exposures	0 exposures	>=18		>=18
no college	no undescended testicle	control	white	positive history	22.955103	45.544147	montgomery		1965	3 or more exposures	3 or more exposures	0 exposures	17-Nov		17-Nov
college	no undescended testicle	control	not white	negative history	25.845589	50.302532	montgomery		1960	3 or more exposures	3 or more exposures	1-2 exposures	>=18	>=18	>=18
college	no undescended testicle	control	white	negative history	22.044767	31.742641	bucks		1979	0 exposures	0 exposures	0 exposures
college	no undescended testicle	control	white	negative history	25.675676	43.22245	delaware		1967	0 exposures	0 exposures	0 exposures
college	no undescended testicle	control	white	negative history		49.998631	chester		1961	0 exposures	0 exposures	0 exposures
college	no undescended testicle	control	white	negative history	26.870222	27.660507	montgomery		1983	0 exposures	0 exposures	0 exposures
college		control	white	negative history	31.452703	47.110199	montgomery		1964	3 or more exposures	3 or more exposures	0 exposures	>=18		>=18
college	no undescended testicle	control	white	negative history	40.171429	27.890486	montgomery		1983	0 exposures	0 exposures	0 exposures
college	no undescended testicle	control	white	negative history	27.121914	24.531143	delaware		1986	0 exposures	0 exposures	0 exposures
no college	no undescended testicle	control	not white	negative history	35.727726	36.835045	montgomery		1974	1-2 exposures	1-2 exposures	0 exposures	>=18		>=18
college	no undescended testicle	control	white	positive history	26.383938	47.197811	montgomery		1963	3 or more exposures	3 or more exposures	3 or more exposures	<10	<10	<10
no college	no undescended testicle	control	white	negative history	22.044767	27.564682	other		1983	0 exposures	0 exposures	0 exposures
college	no undescended testicle	control	white	negative history	27.405882	51.304585	other		1959	0 exposures	0 exposures	0 exposures
college	no undescended testicle	control	white	negative history	18.65102	25.144423	philadelphia		1986	0 exposures	0 exposures	0 exposures
no college	no undescended testicle	control	white	negative history	27.115715	32.136894	other		1979	1-2 exposures	1-2 exposures	0 exposures	>=18		>=18
college	no undescended testicle	control	white	negative history	27.703135	35.195072	montgomery		1975	0 exposures	0 exposures	0 exposures
college	no undescended testicle	control	white	negative history	24.32526	42.729637	montgomery		1968	1-2 exposures	1-2 exposures	0 exposures	>=18		>=18
no college	no undescended testicle	control	white	negative history		52.744694	philadelphia		1958	0 exposures	0 exposures	0 exposures
college	no undescended testicle	control	white	negative history	21.246222	21.494867	philadelphia		1989	0 exposures	0 exposures	0 exposures
college	no undescended testicle	control	white	negative history	29.411224	51.504448	other		1959	3 or more exposures	3 or more exposures	0 exposures	>=18		>=18
no college	no undescended testicle	control	white		29.022331	45.869953	philadelphia		1965	3 or more exposures	3 or more exposures	0 exposures	17-Nov		17-Nov
college	no undescended testicle	control	white	negative history	22.955103	41.908283	delaware		1969	3 or more exposures	3 or more exposures	0 exposures	>=18		>=18
college	no undescended testicle	control	white	negative history		34.390144	chester		1976	0 exposures	0 exposures	0 exposures
college	no undescended testicle	control	not white	negative history	38.410007	25.481176	philadelphia		1985	0 exposures	0 exposures	0 exposures
college	no undescended testicle	control	white	negative history	24.95858	24.569473	philadelphia		1986	0 exposures	0 exposures	0 exposures
college	no undescended testicle	control	white	negative history	24.045069	50.034222	chester		1961	0 exposures	0 exposures	0 exposures
no college	undescended testicle	control	white	negative history		46.617386	other		1964	0 exposures	0 exposures	0 exposures
college	no undescended testicle	control	white	negative history	22.237755	29.347023	bucks		1981	0 exposures	0 exposures	0 exposures
college	no undescended testicle	control	white	negative history	26.496727	30.360027	other		1980	0 exposures	0 exposures	0 exposures
college	no undescended testicle	control	white	positive history	22.955103	45.308693	chester		1965	1-2 exposures	1-2 exposures	0 exposures	>=18		>=18
college	no undescended testicle	control	white	negative history	27.891291	54.986996	other		1956	0 exposures	0 exposures	0 exposures
college	no undescended testicle	control	white	negative history	25.675676	54.343601	bucks		1956	0 exposures	0 exposures	0 exposures
college	no undescended testicle	control	white	negative history	22.426346	48.81588	other		1962	3 or more exposures	3 or more exposures	0 exposures	>=18		>=18
college	no undescended testicle	control	white	negative history	27.365917	50.165642	lancaster		1960	3 or more exposures	1-2 exposures	1-2 exposures	>=18	>=18	>=18
no college	no undescended testicle	control	white	negative history	23.625288	33.138947	chester		1978	0 exposures	0 exposures	0 exposures
no college	no undescended testicle	control	white	negative history	30.0354	47.882271	lancaster		1963	3 or more exposures	3 or more exposures	0 exposures	>=18		>=18
college	no undescended testicle	control	white	negative history	26.676847	49.472965	other		1961	0 exposures	0 exposures	0 exposures
no college	no undescended testicle	control	white	negative history	32.280613	52.856949	lancaster		1958	0 exposures	0 exposures	0 exposures
college	no undescended testicle	control	white		27.259184	52.136894	lancaster		1959	0 exposures	0 exposures	0 exposures
college	no undescended testicle	control	white	negative history	23.707598	52.711842	bucks		1958	0 exposures	0 exposures	0 exposures
no college	no undescended testicle	control	not white	negative history	21.907894	28.520191	lancaster		1982	0 exposures	0 exposures	0 exposures
no college	no undescended testicle	control	not white	negative history	28.188906	39.236141	philadelphia		1971	1-2 exposures	1-2 exposures	0 exposures	>=18		>=18
no college	no undescended testicle	control	white	negative history	22.044767	54.537987	other		1956	0 exposures	0 exposures	0 exposures
college	no undescended testicle	control	white	negative history	30.619556	39.101986	chester		1972	0 exposures	0 exposures	0 exposures
college	no undescended testicle	control	white	negative history	23.010315	35.550991	lancaster		1975	1-2 exposures	1-2 exposures	0 exposures	>=18		>=18
college		control	white	negative history	21.766748	20.147844	chester		1991	0 exposures	0 exposures	0 exposures
college	no undescended testicle	control	white	negative history	30.512154	48.104038	lancaster		1963	0 exposures	0 exposures	0 exposures
college	no undescended testicle	control	white	negative history	20.672127	29.081451	philadelphia		1982	0 exposures	0 exposures	0 exposures
college	no undescended testicle	control	white	negative history	41.960514	27.635866	other		1983	1-2 exposures	0 exposures	1-2 exposures		<10	<10
no college	no undescended testicle	control	not white	negative history	18.792604	21.607119	philadelphia		1989	0 exposures	0 exposures	0 exposures
college	no undescended testicle	control	white	negative history	22.516447	31.315536	lancaster		1979	0 exposures	0 exposures	0 exposures
college	no undescended testicle	control	not white	negative history	29.834105	45.108829	philadelphia		1966	0 exposures	0 exposures	0 exposures
college	no undescended testicle	control	not white		24.32526	32.555782	lancaster		1978	0 exposures	0 exposures	0 exposures
college	no undescended testicle	control	white	negative history	25.085424	42.740589	other		1968	1-2 exposures	0 exposures	1-2 exposures		>=18	>=18
college	no undescended testicle	control	white	negative history	21.410418	52.878849	lancaster		1958	0 exposures	0 exposures	0 exposures
no college		control	white	negative history	27.891291	38.080765	other		1973	0 exposures	0 exposures	0 exposures
college	no undescended testicle	control	white	negative history	25.987818	36.867897	bucks		1974	0 exposures	0 exposures	0 exposures
college	no undescended testicle	control	white	negative history	28.693878	49.656399	other		1961	1-2 exposures	0 exposures	1-2 exposures		>=18	>=18
college	no undescended testicle	control	not white	positive history	20.82847	34.097195	delaware		1977	0 exposures	0 exposures	0 exposures
college	no undescended testicle	control	white	negative history	25.102161	29.686516	montgomery		1981	0 exposures	0 exposures	0 exposures
college	no undescended testicle	control	white	negative history	22.707729	35.296371	bucks		1975	0 exposures	0 exposures	0 exposures
college	no undescended testicle	control	white	negative history	21.615751	47.731689	montgomery		1963	1-2 exposures	1-2 exposures	0 exposures	>=18		>=18
college	no undescended testicle	control	white	negative history	25.845589	26.921288	lancaster		1984	0 exposures	0 exposures	0 exposures
no college	no undescended testicle	control	not white	negative history	27.97653	51.931553	chester		1959	0 exposures	0 exposures	0 exposures
no college	no undescended testicle	control	white	negative history	32.997959	50.516087	other		1960	0 exposures	0 exposures	0 exposures
college	no undescended testicle	control	white	negative history	27.121914	52.125942	chester		1959	0 exposures	0 exposures	0 exposures
college	no undescended testicle	control	white	negative history	33.447231	41.169064	lancaster		1969	0 exposures	0 exposures	0 exposures
no college	no undescended testicle	control	not white	negative history	30.989388	30.718685	philadelphia		1980	0 exposures	0 exposures	0 exposures
college	no undescended testicle	control	white		19.737549	47.353867	bucks		1963	0 exposures	0 exposures	0 exposures
college	no undescended testicle	control	white	negative history	28.243244	51.411362	montgomery		1959	1-2 exposures	1-2 exposures	0 exposures	>=18		>=18
college	no undescended testicle	control	white	negative history	26.776316	45.314167	philadelphia		1965	1-2 exposures	0 exposures	1-2 exposures		>=18	>=18
college	no undescended testicle	control	white	negative history	21.697531	42.66119	delaware		1968	0 exposures	0 exposures	0 exposures
college		control	white		30.512154	32.736481	montgomery		1978	0 exposures	0 exposures	0 exposures
college	no undescended testicle	control	white	negative history	24.409721	53.557838	montgomery		1957	3 or more exposures	0 exposures	3 or more exposures		>=18	>=18
college	no undescended testicle	control	white	negative history	24.950659	29.848049	montgomery		1981	0 exposures	0 exposures	0 exposures
college		control	white	negative history	24.781359	46.784393	other		1964	0 exposures	0 exposures	0 exposures
college	no undescended testicle	control	white	negative history	25.675676	52.440792	lancaster		1958	0 exposures	0 exposures	0 exposures
college	no undescended testicle	control	white	negative history	18.746666	21.869951	other		1989	0 exposures	0 exposures	0 exposures
college	no undescended testicle	control	white	negative history	24.995556	43.394936	montgomery		1967	0 exposures	0 exposures	0 exposures
no college	no undescended testicle	control	white	negative history	22.886999	29.289528	delaware		1981	1-2 exposures	0 exposures	1-2 exposures		<10	<10
college		control	white		25.765818	28.955509	bucks		1982	3 or more exposures	3 or more exposures	3 or more exposures
college	no undescended testicle	control		negative history	23.625288	35.720737	delaware		1975	0 exposures	0 exposures	0 exposures
college	no undescended testicle	control	white	negative history	34.002243	45.76865	montgomery		1965	0 exposures	0 exposures	0 exposures
college	no undescended testicle	control	white		26.383938	49.311432	bucks		1961	0 exposures	0 exposures	0 exposures
college	no undescended testicle	control	white	negative history	25.995378	41.76865	delaware		1969	0 exposures	0 exposures	0 exposures
college	no undescended testicle	control	white	negative history	25.10187	46.422997	delaware		1964	0 exposures	0 exposures	0 exposures
college	undescended testicle	control	white	negative history	19.942245	37.585217	chester		1973	0 exposures	3 or more exposures	0 exposures
college	no undescended testicle	control	white	negative history	33.670082	50.872005	delaware		1960	0 exposures	0 exposures	0 exposures
no college	no undescended testicle	control	white	negative history	19.764273	25.407255	lancaster		1985	0 exposures	0 exposures	0 exposures
college	no undescended testicle	control	white	negative history	23.010315	30.951403	philadelphia		1980	1-2 exposures	1-2 exposures	0 exposures	17-Nov		17-Nov
no college	no undescended testicle	control	white	negative history	25.84016	47.611225	other		1963	1-2 exposures	0 exposures	1-2 exposures		>=18	>=18
no college	no undescended testicle	control	white	positive history	27.43572	45.267624	lancaster		1965	0 exposures	0 exposures	0 exposures
college	no undescended testicle	control	white	negative history	24.389795	25.152636	philadelphia		1986	1-2 exposures	1-2 exposures	1-2 exposures	17-Nov	17-Nov	17-Nov
college	no undescended testicle	control	white	negative history	28.055031	49.637234	bucks		1961	3 or more exposures	3 or more exposures	1-2 exposures	>=18	>=18	>=18
college	no undescended testicle	control	white	negative history	30.68042	52.344971	other		1958	1-2 exposures	1-2 exposures	0 exposures	17-Nov		17-Nov
college	no undescended testicle	control	white	negative history	26.578449	41.341545	philadelphia		1969	1-2 exposures	1-2 exposures	0 exposures	>=18		>=18
college	no undescended testicle	control	white	negative history	23.565096	26.269678	delaware		1984	0 exposures	0 exposures	0 exposures
college	no undescended testicle	control	white	negative history	25.033783	34.351814	lancaster		1976	0 exposures	0 exposures	0 exposures
college		control	white	negative history	30.68042	44.164272	lancaster		1967	0 exposures	0 exposures	0 exposures
college	no undescended testicle	control	white	negative history	25.102161	40.328541	other		1970	0 exposures	0 exposures	0 exposures
college	no undescended testicle	control	white	negative history	28.28639	30.603697	bucks		1980	3 or more exposures	3 or more exposures	0 exposures	>=18		>=18
college	no undescended testicle	control	white	negative history	35.945946	47.405888	lancaster		1963	1-2 exposures	1-2 exposures	0 exposures	>=18		>=18
college	no undescended testicle	control	white	negative history	26.578449	48.58316	montgomery		1962	0 exposures	0 exposures	0 exposures
college	no undescended testicle	control	white	negative history		46.67762	delaware		1964	0 exposures	0 exposures	0 exposures
college	no undescended testicle	control	white	negative history	25.064739	34.58453	delaware		1976	0 exposures	0 exposures	0 exposures
college	no undescended testicle	control	white	negative history	21.182432	43.5154	lancaster		1967	0 exposures	0 exposures	0 exposures
college	no undescended testicle	control	white	negative history	25.107143	45.026695	bucks		1966	0 exposures	0 exposures	0 exposures
no college	no undescended testicle	control	white	negative history	27.259184	50.945927	other		1960	0 exposures	0 exposures	0 exposures
college	no undescended testicle	control	white	negative history	23.565096	46.390144	delaware		1964	0 exposures	0 exposures	0 exposures
college	no undescended testicle	control	white	negative history	29.53161	35.41684	lancaster		1975	0 exposures	0 exposures	0 exposures
no college	no undescended testicle	control	not white	positive history	31.001125	54.885696	philadelphia		1956	1-2 exposures	1-2 exposures	1-2 exposures	>=18	>=18	>=18
college	no undescended testicle	control	white	negative history	27.460938	53.984943	other		1957	0 exposures	0 exposures	0 exposures
college	no undescended testicle	control	white	negative history	23.707598	23.13484	delaware		1988	0 exposures	0 exposures	0 exposures
college	no undescended testicle	control	white	negative history	30.168919	30.403833	lancaster		1980	0 exposures	0 exposures	0 exposures
	no undescended testicle	control	white	negative history	28.793322	52.824093	bucks		1958	0 exposures	0 exposures	0 exposures
no college	no undescended testicle	control	white	negative history	31.001125	49.741272	bucks		1961	0 exposures	0 exposures	0 exposures
college	no undescended testicle	control	white	negative history	25.064739	32.914444	chester		1978	0 exposures	0 exposures	0 exposures
college	no undescended testicle	control	white	negative history	27.121914	32.290211	delaware		1978	0 exposures	0 exposures	0 exposures
college	no undescended testicle	control	white	negative history	28.126081	36.052021	other		1975	0 exposures	0 exposures	0 exposures
college	no undescended testicle	control		negative history	22.955103	35.682411	delaware		1975	0 exposures	0 exposures	0 exposures
college	undescended testicle	control	white	negative history	25.799444	49.968513	other		1961	0 exposures	0 exposures	0 exposures
college	no undescended testicle	control	white	negative history	21.520409	45.522243	other		1965	0 exposures	0 exposures	0 exposures
no college	no undescended testicle	control	white	negative history	22.782408	43.060917	other		1968	0 exposures	0 exposures	0 exposures
college	no undescended testicle	control	white	negative history	19.195547	33.859001	delaware		1977	0 exposures	0 exposures	0 exposures
college	no undescended testicle	control	white	negative history	25.10187	45.935661	lancaster		1965	0 exposures	0 exposures	0 exposures
college	no undescended testicle	control	white	negative history	22.516447	51.266254	montgomery		1959	1-2 exposures	0 exposures	1-2 exposures		>=18	>=18
college	no undescended testicle	control	white	negative history	27.259184	44.514717	other		1966	0 exposures	0 exposures	0 exposures
no college	no undescended testicle	control	white	negative history	22.886999	53.516769	other		1957	1-2 exposures	0 exposures	1-2 exposures		>=18	>=18
college	no undescended testicle	control	white	negative history	24.743595	29.70842	montgomery		1981	0 exposures	0 exposures	0 exposures
college	no undescended testicle	control	white	negative history	28.693878	41.240246	other		1969	0 exposures	0 exposures	0 exposures
college	no undescended testicle	control	white	positive history	21.766748	33.724846	chester		1977	3 or more exposures	3 or more exposures	0 exposures	<10		<10
college	undescended testicle	control	white	negative history	29.85652	52.175224	bucks		1959	1-2 exposures	1-2 exposures	0 exposures	>=18		>=18
college	no undescended testicle	control	white	negative history	24.021194	52.473648	montgomery		1958	0 exposures	0 exposures	0 exposures
college	no undescended testicle	control	white	negative history	25.08777	51.676933	bucks		1959	1-2 exposures	0 exposures	1-2 exposures		>=18	>=18
college	undescended testicle	control	white	negative history	22.237755	35.208759	bucks		1976	0 exposures	0 exposures	0 exposures
college	no undescended testicle	control	white	negative history	27.365917	19.986311	chester		1991	1-2 exposures	1-2 exposures	0 exposures	17-Nov		17-Nov
no college	no undescended testicle	control	white	negative history	19.523905	38.272415	philadelphia		1972	0 exposures	0 exposures	0 exposures
college	no undescended testicle	control	white	negative history	25.82449	27.033539	montgomery		1984	0 exposures	0 exposures	0 exposures
college	no undescended testicle	control	white	negative history	37.585209	38.209446	montgomery		1973	0 exposures	0 exposures	0 exposures
college	no undescended testicle	control	white	negative history	19.933838	29.530458	lancaster		1981	1-2 exposures	1-2 exposures	0 exposures	17-Nov		17-Nov
college	no undescended testicle	control	white	negative history	24.363579	26.590008	philadelphia		1984	0 exposures	0 exposures	0 exposures
college	no undescended testicle	control	white	negative history	25.84016	43.474331	chester		1967	0 exposures	0 exposures	0 exposures
college	no undescended testicle	control	white	negative history	20.540541	26.475018	lancaster		1984	0 exposures	0 exposures	0 exposures
college	no undescended testicle	control	white	negative history	40.004822	31.739904	philadelphia		1979	3 or more exposures	0 exposures	3 or more exposures		17-Nov	17-Nov
college	no undescended testicle	control	white	negative history	25.82449	43.18412	montgomery		1968	0 exposures	0 exposures	0 exposures
college	no undescended testicle	control	white	negative history	29.022331	49.76865	other		1961	0 exposures	0 exposures	3 or more exposures
college	no undescended testicle	control	white	negative history	24.273781	34.67762	philadelphia		1976	1-2 exposures	0 exposures	1-2 exposures		>=18	>=18
college	no undescended testicle	control	white	negative history	30.512154	25.823408	other		1985	3 or more exposures	3 or more exposures	0 exposures	17-Nov		17-Nov
college	no undescended testicle	control	not white	negative history	24.207989	33.100616	montgomery		1978	0 exposures	0 exposures	0 exposures
college	no undescended testicle	control	white	negative history	31.452703	53.733059	montgomery		1957	0 exposures	3 or more exposures	0 exposures
college	no undescended testicle	control	white	negative history	27.97653	34.171116	other		1977	0 exposures	0 exposures	0 exposures
college	no undescended testicle	control	white	negative history	23.731674	32.035591	philadelphia		1979	0 exposures	0 exposures	0 exposures
no college	no undescended testicle	control	white	negative history	21.935402	35.121151	bucks		1976	0 exposures	0 exposures	0 exposures
college	no undescended testicle	control	white	negative history	43.040817	50.102669	other		1961	0 exposures	0 exposures	0 exposures
college	no undescended testicle	control	white	negative history	31.244444	53.949348	other		1957	0 exposures	0 exposures	0 exposures
college	no undescended testicle	control	white	negative history	25.821856	53.954826	montgomery		1957	0 exposures	0 exposures	0 exposures
college	no undescended testicle	control	white	negative history	28.588573	51.84668	chester		1959	0 exposures	0 exposures	0 exposures
college	no undescended testicle	control	white	negative history	21.019484	40.240932	other		1971	1-2 exposures	1-2 exposures	1-2 exposures	>=18	>=18	>=18
college	no undescended testicle	control	white	negative history	25.033783	45.776867	chester		1965	0 exposures	0 exposures	0 exposures
college	no undescended testicle	control	white	negative history	39.933727	33.686516	montgomery		1977	0 exposures	0 exposures	0 exposures
college	no undescended testicle	control	white	negative history	38.25671	36.785763	montgomery		1974	0 exposures	0 exposures	0 exposures
college	no undescended testicle	control	white	negative history	29.53161	36.889801	bucks		1974	0 exposures	0 exposures	0 exposures
college	no undescended testicle	control	white	negative history	40.43919	33.412731	montgomery		1978	0 exposures	0 exposures	0 exposures
college	no undescended testicle	control	white	negative history	26.959459	40.334019	delaware		1971	0 exposures	0 exposures	0 exposures
college	no undescended testicle	control	white	negative history	27.259184	54.713211	philadelphia		1956	0 exposures	0 exposures	0 exposures
no college	no undescended testicle	control	white	negative history	24.32526	48.328541	lancaster		1963	1-2 exposures	1-2 exposures	0 exposures	>=18		>=18
college	no undescended testicle	control	white	negative history	24.640171	27.649555	lancaster		1983	0 exposures	0 exposures	0 exposures
no college	no undescended testicle	control	white	negative history	25.82449	49.535934	lancaster		1961	0 exposures	0 exposures	0 exposures
college	no undescended testicle	control	white	negative history	29.53161	38.020535	philadelphia		1973	1-2 exposures	1-2 exposures	0 exposures	>=18		>=18
no college	no undescended testicle	control	white	negative history	25.55921	54.655716	lancaster		1956	0 exposures	0 exposures	0 exposures
college	no undescended testicle	control	white	negative history	25.085424	54.740589	delaware		1956	3 or more exposures	3 or more exposures	0 exposures	>=18		>=18
college	no undescended testicle	control	white	negative history	30.406574	52.678986	philadelphia		1958	3 or more exposures	3 or more exposures	1-2 exposures	17-Nov	17-Nov	17-Nov
college	no undescended testicle	control	white	negative history	21.019484	54.121834	other		1957	0 exposures	0 exposures	0 exposures
no college	no undescended testicle	control	white	negative history	38.732784	30.412046	lancaster		1980	0 exposures	0 exposures	0 exposures
college	no undescended testicle	control	white	negative history	28.971931	44.366871	other		1967	0 exposures	0 exposures	0 exposures
college	no undescended testicle	control	white	negative history	26.605753	34.778919	lancaster		1976	1-2 exposures	1-2 exposures	0 exposures	>=18		>=18
college	no undescended testicle	control	white	negative history	29.964302	48.344971	other		1963	0 exposures	0 exposures	0 exposures
college	no undescended testicle	control	white	negative history	31.321007	38.5243	montgomery		1972	1-2 exposures	0 exposures	1-2 exposures		>=18	>=18
college	no undescended testicle	control	white	negative history	25.08777	26.201233	philadelphia		1985	0 exposures	0 exposures	0 exposures
college	no undescended testicle	control	white	negative history	39.74509	40.054756	montgomery		1971	0 exposures	0 exposures	0 exposures
no college	no undescended testicle	control	not white	negative history	41.35294	52.960987	philadelphia		1958	0 exposures	0 exposures	0 exposures
no college	no undescended testicle	control	white	negative history	33.743999	48.66256	philadelphia		1962	1-2 exposures	1-2 exposures	1-2 exposures	>=18	>=18	>=18
college		control	white	negative history	26.622856	33.932922	chester		1977	1-2 exposures	1-2 exposures	1-2 exposures	>=18	>=18	>=18
college	no undescended testicle	control	white	negative history	21.766748	29.623545	philadelphia		1981	0 exposures	0 exposures	0 exposures
college	no undescended testicle	control	white	negative history	26.496727	27.860369	philadelphia		1983	0 exposures	0 exposures	0 exposures
college	no undescended testicle	control	white	positive history	23.731674	48.470909	other		1962	3 or more exposures	3 or more exposures	1-2 exposures	>=18	>=18	>=18
college	no undescended testicle	control	white	negative history	28.817142	43.843941	montgomery		1967	3 or more exposures	3 or more exposures	0 exposures	>=18		>=18
no college	no undescended testicle	control	white	negative history	25.102161	51.186859	lancaster		1960	0 exposures	0 exposures	0 exposures
college	no undescended testicle	control	white	negative history	32.094593	26.439425	lancaster		1984	1-2 exposures	1-2 exposures	0 exposures	17-Nov		17-Nov
college	no undescended testicle	control	white	negative history	19.663387	28.139631	delaware		1983	0 exposures	0 exposures	0 exposures
no college		control	white	negative history	33.639519	54.195755	delaware		1957	3 or more exposures	3 or more exposures	0 exposures	>=18		>=18
college	no undescended testicle	control	white	negative history	28.588573	37.820671	other		1973	1-2 exposures	1-2 exposures	1-2 exposures	>=18	>=18	>=18
college	no undescended testicle	control	white	negative history	28.362732	41.382614	lancaster		1969	3 or more exposures	1-2 exposures	1-2 exposures	17-Nov	<10	<10
no college	no undescended testicle	control	white	negative history	29.53161	50.277893	philadelphia		1961	3 or more exposures	3 or more exposures	3 or more exposures	<10	<10	<10
college	no undescended testicle	control	white	positive history	22.591946	54.247776	chester		1957	3 or more exposures	1-2 exposures	1-2 exposures	>=18	>=18	>=18
college	no undescended testicle	control	white	negative history	25.675676	39.548256	montgomery		1971	1-2 exposures	1-2 exposures	0 exposures	>=18		>=18
college	no undescended testicle	control	white	negative history	23.672449	27.644079	montgomery		1983	0 exposures	0 exposures	0 exposures
no college	no undescended testicle	control	white	negative history	23.672449	31.258043	lancaster		1980	0 exposures	0 exposures	0 exposures
college	no undescended testicle	control	white	negative history	23.672449	38.765228	other		1972	0 exposures	0 exposures	0 exposures
no college	no undescended testicle	control	white	negative history	25.10187	54.702259	bucks		1956	0 exposures	0 exposures	0 exposures
college	no undescended testicle	control	white	negative history	19.128355	37.245724	philadelphia		1974	0 exposures	0 exposures	0 exposures
college	no undescended testicle	control	white	negative history	32.277317	51.403149	chester		1959	1-2 exposures	0 exposures	1-2 exposures		>=18	>=18
college	no undescended testicle	control	white	negative history	24.404881	37.062286	philadelphia		1974	0 exposures	0 exposures	0 exposures
college	no undescended testicle	control	white	negative history	19.476797	47.414101	other		1963	3 or more exposures	3 or more exposures	0 exposures
college	no undescended testicle	control	white	negative history	29.022331	27.14579	other		1984	0 exposures	0 exposures	0 exposures
college	no undescended testicle	control	white	negative history	26.085342	40.646133	montgomery		1970	0 exposures	0 exposures	0 exposures
no college	no undescended testicle	control	white	negative history	23.707598	30.666666	bucks		1980	0 exposures	0 exposures	0 exposures
college	no undescended testicle	control	white	negative history	26.959459	32.498287	lancaster		1978	0 exposures	0 exposures	0 exposures
college	no undescended testicle	control	white	negative history	25.821856	48.498287	lancaster		1962	1-2 exposures	1-2 exposures	0 exposures	17-Nov		17-Nov
	no undescended testicle	control		negative history	25.84016	25.71937	lancaster		1985	0 exposures	0 exposures	0 exposures
college	no undescended testicle	control	white	negative history	27.43572	44.695415	chester		1966	0 exposures	0 exposures	0 exposures
college	no undescended testicle	control	white	negative history	24.409721	51.830254	lancaster		1959	1-2 exposures	1-2 exposures	0 exposures	>=18		>=18
college	no undescended testicle	control	white	negative history	39.74509	53.073238	other		1958	0 exposures	0 exposures	0 exposures
college	no undescended testicle	control	white	negative history	25.056805	49.385353	chester		1962	0 exposures	0 exposures	0 exposures
college	no undescended testicle	control	white	negative history	22.707729	28.249144	other		1983	0 exposures	0 exposures	0 exposures
college	no undescended testicle	control	not white	negative history	24.064747	42.236824	montgomery		1969	1-2 exposures	1-2 exposures	0 exposures	>=18		>=18
college	no undescended testicle	control	white	negative history	31.563265	45.295002	other		1966	3 or more exposures	3 or more exposures	1-2 exposures	17-Nov	>=18	17-Nov
college	no undescended testicle	control	white	negative history	22.237755	47.843941	montgomery		1963	0 exposures	0 exposures	0 exposures
college	no undescended testicle	control	white	negative history	22.313034	45.284054	bucks		1966	0 exposures	0 exposures	0 exposures
college	no undescended testicle	control	white	negative history	24.273781	54.223133	philadelphia		1957	0 exposures	0 exposures	0 exposures
no college	no undescended testicle	control	white	negative history	25.799444	26.149214	lancaster		1985	0 exposures	0 exposures	0 exposures
college	no undescended testicle	control	white	negative history	29.118343	41.215607	chester		1970	1-2 exposures	1-2 exposures	0 exposures	<10		<10
college	no undescended testicle	control	white	negative history	31.563265	36.167007	montgomery		1975	0 exposures	0 exposures	0 exposures
college	no undescended testicle	control	white	negative history	31.190201	26.132786	chester		1985	0 exposures	0 exposures	0 exposures
college		control	white	negative history	26.541836	44.873375	bucks		1966	3 or more exposures	1-2 exposures	1-2 exposures	>=18	>=18	>=18
college	no undescended testicle	control	white	negative history	26.383938	43.947979	chester		1967	0 exposures	0 exposures	0 exposures
no college	no undescended testicle	control	white	negative history	29.994667	43.660507	other		1967	0 exposures	0 exposures	0 exposures
college	no undescended testicle	control	white	negative history	32.094593	29.347023	lancaster		1982	1-2 exposures	1-2 exposures	0 exposures	17-Nov		17-Nov
no college	no undescended testicle	control	white	positive history	34.207397	51.791924	bucks		1959	0 exposures	0 exposures	0 exposures
no college	no undescended testicle	control	not white	negative history	27.495111	46.209446	philadelphia		1965	0 exposures	0 exposures	0 exposures
no college	no undescended testicle	control	white	negative history	24.32526	50.620125	lancaster		1960	0 exposures	0 exposures	0 exposures
college	no undescended testicle	control	white	negative history	29.049587	48.807667	montgomery		1962	0 exposures	0 exposures	0 exposures
no college	no undescended testicle	control	white	negative history	27.19401	54.50787	lancaster		1956	1-2 exposures	0 exposures	1-2 exposures		17-Nov	17-Nov
no college	no undescended testicle	control	white	negative history	23.672449	42.225872	chester		1969	0 exposures	0 exposures	0 exposures
college	no undescended testicle	control	white	negative history	27.891291	24.12594	philadelphia		1987	0 exposures	0 exposures	0 exposures
college	no undescended testicle	control	white	negative history	28.362732	41.927448	other		1969	0 exposures	0 exposures	0 exposures
college	no undescended testicle	control	white	negative history	28.793322	49.880905	montgomery		1961	1-2 exposures	1-2 exposures	0 exposures	>=18		>=18
college	no undescended testicle	control	white	negative history	21.182432	38.95414	delaware		1972	0 exposures	0 exposures	0 exposures
college	no undescended testicle	control	white	negative history	28.588573	43.219711	montgomery		1968	0 exposures	0 exposures	0 exposures
college	no undescended testicle	control	white	negative history	30.341528	28.528406	bucks		1982	0 exposures	0 exposures	0 exposures
college	no undescended testicle	control	white	negative history	26.443865	45.801506	delaware		1965	0 exposures	0 exposures	0 exposures
college	no undescended testicle	control	white	negative history	22.594124	35.597534	philadelphia		1975	0 exposures	0 exposures	0 exposures
college	no undescended testicle	control	white	negative history	38.736736	41.171799	other		1970	0 exposures	0 exposures	0 exposures
college	no undescended testicle	control	white	negative history	24.389795	42.663929	lancaster		1968	0 exposures	0 exposures	0 exposures
college	no undescended testicle	control	white	negative history	25.82449	41.04586	montgomery		1970	0 exposures	0 exposures	0 exposures
college		control	white		35.505051	27.345654	other		1984	3 or more exposures	3 or more exposures	3 or more exposures
college	no undescended testicle	control	white	negative history	25.675676	45.982204	delaware		1965	0 exposures	0 exposures	0 exposures
no college	no undescended testicle	control	white	negative history	28.380518	36.698151	montgomery		1974	0 exposures	0 exposures	0 exposures
college	no undescended testicle	control	white	negative history	24.389795	35.422314	montgomery		1976	0 exposures	0 exposures	0 exposures
college	no undescended testicle	control	white	negative history	25.10187	30.32991	bucks		1981	0 exposures	0 exposures	0 exposures
no college	no undescended testicle	control	not white	negative history	25.799444	51.206024	philadelphia		1960	0 exposures	0 exposures	0 exposures
college	no undescended testicle	control	white	negative history	25.845589	41.74675	bucks		1969	0 exposures	0 exposures	0 exposures
no college	no undescended testicle	control	not white	negative history	22.955103	46.171116	philadelphia		1965	0 exposures	0 exposures	0 exposures
college	no undescended testicle	control	white	negative history	25.821856	37.253937	montgomery		1974	0 exposures	0 exposures	0 exposures
no college	no undescended testicle	control	white	negative history	26.959459	49.538673	other		1961	0 exposures	0 exposures	0 exposures
college	no undescended testicle	control	white	negative history	24.7456	32.101299	other		1979	0 exposures	0 exposures	0 exposures
college	no undescended testicle	control	white	negative history	27.121914	39.085556	other		1972	0 exposures	0 exposures	0 exposures
college	no undescended testicle	control	white	negative history	25.799444	49.065025	other		1962	0 exposures	0 exposures	0 exposures
college		control	white	negative history	36.614582	44.944557	other		1966	3 or more exposures	3 or more exposures	0 exposures	>=18		>=18
college	undescended testicle	control	white	negative history	36.258984	52.648872	other		1958	1-2 exposures	0 exposures	1-2 exposures		>=18	>=18
no college	no undescended testicle	control	white	negative history	32.997959	44.687202	lancaster		1966	1-2 exposures	0 exposures	1-2 exposures		>=18	>=18
no college	no undescended testicle	control	white	negative history	31.190201	51.383984	other		1960	0 exposures	0 exposures	0 exposures
college	no undescended testicle	control	white	negative history	25.765818	48.580425	other		1962	1-2 exposures	1-2 exposures	1-2 exposures	<10	<10	<10
college	no undescended testicle	control	white	negative history	23.713949	31.644079	bucks		1979	0 exposures	0 exposures	0 exposures
college	no undescended testicle	control	white	negative history	31.377703	34.053387	philadelphia		1977	1-2 exposures	1-2 exposures	1-2 exposures	>=18	>=18	>=18
college	no undescended testicle	control	white	negative history	25.744629	31.452431	chester		1980	1-2 exposures	1-2 exposures	0 exposures	>=18		>=18
college	no undescended testicle	control	white	negative history	25.056805	29.809719	other		1981	0 exposures	0 exposures	0 exposures
college	no undescended testicle	control	white	negative history	31.682913	53.429157	delaware		1958	3 or more exposures	3 or more exposures	0 exposures	>=18		>=18
college	no undescended testicle	control	white	negative history	27.19401	41.292267	bucks		1970	1-2 exposures	1-2 exposures	0 exposures	>=18		>=18
college	no undescended testicle	control	white	negative history	26.127439	53.278576	bucks		1958	0 exposures	0 exposures	0 exposures
college	no undescended testicle	control	white	negative history	44.297417	40.440792	lancaster		1971	0 exposures	0 exposures	0 exposures
no college	no undescended testicle	control	white	negative history	24.82325	30.874743	delaware		1981	0 exposures	0 exposures	0 exposures
college	no undescended testicle	control	not white	negative history	22.39452	50.006844	philadelphia		1961	0 exposures	0 exposures	0 exposures
no college	no undescended testicle	control	white	negative history	24.32526	23.964409	bucks		1987	0 exposures	0 exposures	0 exposures
college	no undescended testicle	control	white	negative history	27.953609	53.204655	philadelphia		1958	0 exposures	0 exposures	0 exposures
no college	no undescended testicle	control	white	negative history	32.997959	44.542095	philadelphia		1967	0 exposures	0 exposures	0 exposures
college	no undescended testicle	control	white	negative history	25.107143	44.473648	chester		1967	0 exposures	0 exposures	0 exposures
college	no undescended testicle	control	not white	negative history	23.672449	49.689255	philadelphia		1961	0 exposures	0 exposures	0 exposures
college	no undescended testicle	control	white	negative history	27.19401	44.744694	montgomery		1966	1-2 exposures	1-2 exposures	0 exposures	>=18		>=18
no college	no undescended testicle	control	white		25.83983	25.754963	philadelphia		1985	0 exposures	0 exposures	0 exposures
college	no undescended testicle	control	white	negative history	24.32526	50.787132	bucks		1960	0 exposures	0 exposures	0 exposures
college	no undescended testicle	control	white	negative history		34.633812	bucks		1976	0 exposures	0 exposures	0 exposures
college	no undescended testicle	control	white	negative history	31.563265	29.259411	other		1982	0 exposures	0 exposures	0 exposures
college	no undescended testicle	control	white	negative history	24.665585	41.242985	other		1970	0 exposures	0 exposures	0 exposures
college	no undescended testicle	control	white	negative history	24.389795	30.940453	delaware		1980	0 exposures	0 exposures	0 exposures
college	no undescended testicle	control	white	negative history	24.126627	38.839149	philadelphia		1972	0 exposures	0 exposures	0 exposures
college	no undescended testicle	control	white	negative history	21.954306	24.40794	philadelphia		1987	0 exposures	0 exposures	0 exposures
college	no undescended testicle	control	white	negative history	21.697531	52.451744	bucks		1959	0 exposures	0 exposures	0 exposures
no college	no undescended testicle	control	white	negative history	29.950296	23.586584	montgomery		1988	3 or more exposures	3 or more exposures	0 exposures	>=18		>=18
college	no undescended testicle	control	white	negative history	25.845589	37.864475	lancaster		1973	0 exposures	0 exposures	0 exposures
college	no undescended testicle	control	white	negative history	26.496727	42.198494	montgomery		1969	0 exposures	0 exposures	0 exposures
no college	no undescended testicle	control	white	negative history	29.681929	48.424366	other		1963	1-2 exposures	1-2 exposures	0 exposures	>=18		>=18
college	no undescended testicle	control	white	negative history	25.107143	29.785078	other		1981	0 exposures	0 exposures	0 exposures
college	no undescended testicle	control	white	negative history	25.10187	42.264202	montgomery		1969	1-2 exposures	1-2 exposures	0 exposures	>=18		>=18
no college	no undescended testicle	control	white	negative history	24.520269	49.281315	philadelphia		1962	0 exposures	0 exposures	0 exposures
college	no undescended testicle	control	white	negative history	22.375578	44.867897	philadelphia		1966	0 exposures	0 exposures	0 exposures
college	no undescended testicle	control	white	negative history	25.82449	30.387405	delaware		1981	0 exposures	0 exposures	0 exposures
college	no undescended testicle	control	white	negative history	26.496727	23.87406	montgomery		1987	0 exposures	0 exposures	0 exposures
college	undescended testicle	control	white	negative history	23.341797	43.310062	chester		1968	1-2 exposures	1-2 exposures	0 exposures	17-Nov		17-Nov
college	no undescended testicle	control	white	negative history	23.085945	27.624914	philadelphia		1983	0 exposures	0 exposures	0 exposures
college	no undescended testicle	control	white	negative history	34.020271	50.026009	bucks		1961	1-2 exposures	0 exposures	1-2 exposures		>=18	>=18
college	no undescended testicle	control	white	negative history	20.221186	21.065023	bucks		1990	0 exposures	0 exposures	0 exposures
college	no undescended testicle	control	white	negative history	35.258488	40.851471	chester		1970	1-2 exposures	0 exposures	1-2 exposures		>=18	>=18
college	no undescended testicle	control	white	negative history	27.365917	27.164955	philadelphia		1984	0 exposures	0 exposures	0 exposures
college	no undescended testicle	control	white	positive history	32.484772	26.07803	montgomery		1985	3 or more exposures	3 or more exposures	0 exposures	>=18		>=18
college	no undescended testicle	control	white	negative history	29.754957	49.284054	bucks		1962	1-2 exposures	1-2 exposures	0 exposures	17-Nov		17-Nov
no college	no undescended testicle	control	white	negative history	21.697531	52.917179	chester		1958	0 exposures	0 exposures	0 exposures
college	no undescended testicle	control	white	negative history	23.625288	39.312798	montgomery		1972	0 exposures	0 exposures	0 exposures
college	no undescended testicle	control	white	negative history	31.377703	26.283367	lancaster		1985	0 exposures	0 exposures	0 exposures
college	no undescended testicle	control	white	negative history	25.845589	24.082136	lancaster		1987	0 exposures	0 exposures	0 exposures
no college	no undescended testicle	control	white	negative history	28.456738	28.999315	other		1982	1-2 exposures	1-2 exposures	0 exposures	>=18		>=18
college	no undescended testicle	control	white	negative history	19.57563	35.049965	other		1976	1-2 exposures	1-2 exposures	0 exposures	>=18		>=18
college		control	white	negative history	26.622856	42.680355	bucks		1968	0 exposures	0 exposures	0 exposures
college	no undescended testicle	control	white	negative history	28.362732	44.030117	other		1967	1-2 exposures	1-2 exposures	0 exposures	>=18		>=18
college	no undescended testicle	control	white	negative history	23.565096	51.37851	other		1960	0 exposures	0 exposures	0 exposures
college	no undescended testicle	control	white	negative history	25.83983	54.855579	lancaster		1956	0 exposures	0 exposures	0 exposures
college	no undescended testicle	control	white	negative history	19.764273	22.31896	philadelphia		1989	0 exposures	0 exposures	0 exposures
college	no undescended testicle	control	white	negative history	29.132021	39.468857	philadelphia		1972	0 exposures	0 exposures	0 exposures
college	no undescended testicle	control	white	negative history	26.776316	52.306641	lancaster		1959	3 or more exposures	3 or more exposures	1-2 exposures	>=18	>=18	>=18
college	no undescended testicle	control	white	negative history	25.102161	50.663929	other		1960	0 exposures	0 exposures	0 exposures
no college	no undescended testicle	control	white	negative history	28.456738	25.938398	other		1985	0 exposures	0 exposures	0 exposures
college	no undescended testicle	control	white	negative history	25.82449	42.718685	chester		1968	0 exposures	0 exposures	0 exposures
no college	no undescended testicle	control	white	negative history	22.148708	25.883642	bucks		1985	3 or more exposures	3 or more exposures	1-2 exposures	>=18	17-Nov	17-Nov
college	no undescended testicle	control	white	negative history	26.383938	53.440109	other		1958	1-2 exposures	0 exposures	1-2 exposures		<10	<10
college	no undescended testicle	control	not white	negative history	22.804932	35.852158	philadelphia		1975	0 exposures	0 exposures	0 exposures
college	no undescended testicle	control	white	negative history	25.107143	50.976044	montgomery		1960	0 exposures	0 exposures	0 exposures
no college	no undescended testicle	control		negative history	31.563265	44.922657	lancaster		1966	1-2 exposures	1-2 exposures	0 exposures	>=18		>=18
college	no undescended testicle	control	white	negative history	31.321007	36.492813	other		1975	0 exposures	0 exposures	0 exposures
college	no undescended testicle	control	white	negative history	20.918468	52.687202	chester		1958	1-2 exposures	1-2 exposures	0 exposures	>=18		>=18
college	no undescended testicle	control	white	negative history	25.799444	42.691307	delaware		1968	3 or more exposures	3 or more exposures	3 or more exposures	>=18	>=18	>=18
college	no undescended testicle	control	white	negative history	22.955103	32.810406	philadelphia		1978	0 exposures	0 exposures	0 exposures
no college	no undescended testicle	control	white	negative history	23.625288	54.962353	montgomery		1956	0 exposures	0 exposures	0 exposures
no college	no undescended testicle	control	not white	negative history	29.754957	23.597536	philadelphia		1988	0 exposures	0 exposures	0 exposures
no college	no undescended testicle	control	white	negative history	36.914513	52.227242	montgomery		1959	0 exposures	0 exposures	0 exposures
college	no undescended testicle	control	white	negative history	24.404881	28.925394	other		1982	0 exposures	0 exposures	0 exposures
college	no undescended testicle	control	white	negative history	23.707598	33.204655	chester		1978	0 exposures	0 exposures	0 exposures
no college	no undescended testicle	control	white	negative history	29.156057	33.155373	lancaster		1978	0 exposures	0 exposures	0 exposures
no college	no undescended testicle	control	white	negative history	26.578449	54.573578	lancaster		1957	1-2 exposures	1-2 exposures	0 exposures	>=18		>=18
no college	no undescended testicle	control	white	negative history	28.744888	46.759754	delaware		1964	0 exposures	0 exposures	0 exposures
no college	no undescended testicle	control	white	negative history	25.84016	51.482548	montgomery		1960	0 exposures	0 exposures	0 exposures
no college	no undescended testicle	control	white	negative history	27.891291	46.672142	bucks		1964	1-2 exposures	0 exposures	1-2 exposures		>=18	>=18
college	no undescended testicle	control	white	negative history	19.004108	21.423683	philadelphia		1990	0 exposures	0 exposures	0 exposures
no college	undescended testicle	control	white	negative history	30.68042	38.201233	lancaster		1973	0 exposures	0 exposures	0 exposures
college	no undescended testicle	control	white	negative history	33.670082	45.341545	lancaster		1966	0 exposures	0 exposures	0 exposures
college	no undescended testicle	control	white	negative history	22.313034	25.374401	lancaster		1986	0 exposures	0 exposures	0 exposures
college	no undescended testicle	control	white	negative history	28.693878	39.890488	other		1971	0 exposures	0 exposures	0 exposures
college	no undescended testicle	control	white	negative history	25.085424	30.053389	bucks		1981	0 exposures	0 exposures	0 exposures
college	no undescended testicle	control	white	negative history	25.724339	53.924709	montgomery		1957	0 exposures	0 exposures	0 exposures
college	no undescended testicle	control	white	negative history	34.942013	42.855579	bucks		1968	0 exposures	0 exposures	0 exposures
college	no undescended testicle	control	white	negative history	25.82449	41.664612	bucks		1969	0 exposures	0 exposures	0 exposures
college	no undescended testicle	control	white	negative history	23.625288	47.540043	other		1964	0 exposures	0 exposures	0 exposures
college	no undescended testicle	control		negative history	29.754957	37.226559	montgomery		1974	0 exposures	0 exposures	0 exposures
no college	no undescended testicle	control	white	negative history	30.512154	42.784393	other		1968	0 exposures	0 exposures	0 exposures
college	no undescended testicle	control	white	negative history	20.803061	41.664612	philadelphia		1969	0 exposures	0 exposures	0 exposures
college	no undescended testicle	control	white	negative history	23.625288	53.834358	philadelphia		1957	1-2 exposures	0 exposures	1-2 exposures		>=18	>=18
no college	no undescended testicle	control	white	negative history	28.971931	47.575634	other		1964	0 exposures	0 exposures	0 exposures
college	no undescended testicle	control	not white	negative history	33.447231	49.379875	philadelphia		1962	0 exposures	0 exposures	0 exposures
college	no undescended testicle	control	white	negative history	21.14168	37.483913	bucks		1974	0 exposures	0 exposures	0 exposures
college	no undescended testicle	control	white	negative history	24.363579	33.182751	montgomery		1978	0 exposures	0 exposures	0 exposures
college	no undescended testicle	control	white	negative history	23.625288	38.647503	bucks		1973	0 exposures	0 exposures	0 exposures
no college	no undescended testicle	control	white	negative history	27.19401	48.936344	bucks		1962	0 exposures	0 exposures	0 exposures
college	no undescended testicle	control	white	negative history	26.496727	45.541409	montgomery		1966	1-2 exposures	1-2 exposures	0 exposures	>=18		>=18
college	no undescended testicle	control	white	negative history	23.010315	47.561943	montgomery		1964	0 exposures	0 exposures	0 exposures
college	no undescended testicle	control	white	negative history	25.162163	53.544147	montgomery		1958	0 exposures	0 exposures	0 exposures
college	no undescended testicle	control	white	negative history	26.959459	42.559891	montgomery		1969	0 exposures	0 exposures	0 exposures
college	no undescended testicle	control	white	negative history	32.772266	50.083504	lancaster		1961	3 or more exposures	1-2 exposures	1-2 exposures	>=18	>=18	>=18
college	no undescended testicle	control	white	negative history	25.107143	38.60096	chester		1973	0 exposures	0 exposures	0 exposures
college	no undescended testicle	control	white	negative history	21.831167	50.182068	bucks		1961	0 exposures	0 exposures	0 exposures
college	no undescended testicle	control	white	negative history	25.457752	50.847366	chester		1960	3 or more exposures	3 or more exposures	0 exposures	>=18		>=18
no college	no undescended testicle	control	white	negative history	23.053627	32.440792	other		1979	0 exposures	0 exposures	0 exposures
college	undescended testicle	control	white	negative history	27.495111	49.689255	lancaster		1961	0 exposures	0 exposures	0 exposures
college	no undescended testicle	control	white	negative history	19.787952	19.627653	bucks		1992	0 exposures	0 exposures	0 exposures
college	no undescended testicle	control	white	negative history	24.207989	33.908283	other		1977	0 exposures	0 exposures	0 exposures
college	no undescended testicle	control	white	negative history	31.563265	39.017113	bucks		1972	0 exposures	0 exposures	0 exposures
college	no undescended testicle	control	white	negative history	26.605753	37.401779	other		1974	1-2 exposures	1-2 exposures	0 exposures	<10		<10
college	no undescended testicle	control	white	negative history	19.128355	22.026011	bucks		1989	0 exposures	0 exposures	0 exposures
college	no undescended testicle	control	white	negative history	24.32526	46.321697	montgomery		1965	0 exposures	0 exposures	0 exposures
college	no undescended testicle	control	white	negative history	28.188906	50.614647	delaware		1961	3 or more exposures	3 or more exposures	1-2 exposures	>=18	>=18	>=18
no college	no undescended testicle	control	white	negative history	19.966864	43.47707	lancaster		1968	0 exposures	0 exposures	0 exposures
college	no undescended testicle	control	white	negative history	23.731674	21.366188	delaware		1990	0 exposures	0 exposures	0 exposures
college	no undescended testicle	control	white	negative history	25.064739	36.03833	lancaster		1975	3 or more exposures	3 or more exposures	0 exposures
no college	no undescended testicle	control	white	negative history	34.020271	45.954826	bucks		1965	3 or more exposures	3 or more exposures	0 exposures	>=18		>=18
college	no undescended testicle	control	not white	negative history	25.102161	27.025326	lancaster		1984	0 exposures	0 exposures	0 exposures
college	no undescended testicle	control	white	negative history	26.245333	41.686516	montgomery		1969	0 exposures	0 exposures	0 exposures
college	no undescended testicle	control	not white	positive history	30.619556	48.052021	lancaster		1963	1-2 exposures	1-2 exposures	0 exposures	>=18		>=18
college	no undescended testicle	control	white	negative history	25.799444	42.354553	lancaster		1969	0 exposures	0 exposures	0 exposures
college	no undescended testicle	control	not white	negative history	19.770269	24.303902	philadelphia		1987	0 exposures	0 exposures	0 exposures
college	no undescended testicle	control	white	negative history	19.004108	22.140999	philadelphia		1989	3 or more exposures	3 or more exposures	0 exposures	17-Nov		17-Nov
college	no undescended testicle	control	white	negative history	24.95858	28.752909	philadelphia		1982	0 exposures	0 exposures	0 exposures
college	no undescended testicle	control	white	negative history	29.64641	52.572212	bucks		1959	3 or more exposures	0 exposures	3 or more exposures		>=18	>=18
college	no undescended testicle	control	white	negative history	25.107143	51.014374	lancaster		1960	1-2 exposures	1-2 exposures	0 exposures	>=18		>=18
college	no undescended testicle	control		negative history	31.377703	53.040382	delaware		1958	1-2 exposures	0 exposures	1-2 exposures		>=18	>=18
no college	no undescended testicle	control	white	negative history	31.321007	52.035591	other		1959	0 exposures	0 exposures	0 exposures
college	no undescended testicle	control	white	negative history	34.96756	46.888432	lancaster		1964	0 exposures	0 exposures	0 exposures
no college	no undescended testicle	control	white	negative history	32.546295	52.421631	bucks		1959	1-2 exposures	1-2 exposures	0 exposures	>=18		>=18
college	no undescended testicle	control	not white	negative history	23.565096	27.789185	philadelphia		1983	0 exposures	0 exposures	0 exposures
college	no undescended testicle	control	not white	negative history	32.817516	31.619438	philadelphia		1980	0 exposures	0 exposures	0 exposures
college		control	white	negative history	27.259184	37.486652	montgomery		1974	1-2 exposures	1-2 exposures	0 exposures	>=18		>=18
college	no undescended testicle	control	white	negative history	23.12089	39.060917	montgomery		1972	0 exposures	0 exposures	0 exposures
college	no undescended testicle	control	white	negative history	22.707729	23.868584	lancaster		1987	0 exposures	0 exposures	0 exposures
college	no undescended testicle	control	white	negative history	21.520409	29.963039	philadelphia		1981	0 exposures	0 exposures	0 exposures
college	no undescended testicle	control	white	negative history	21.520409	34.220398	chester		1977	0 exposures	0 exposures	0 exposures
college	no undescended testicle	control	white	negative history	27.259184	42.097195	montgomery		1969	0 exposures	0 exposures	0 exposures
college	no undescended testicle	control	white	negative history	23.707598	41.722107	other		1969	0 exposures	0 exposures	0 exposures
college	no undescended testicle	control	not white	negative history	24.273781	35.014374	montgomery		1976	0 exposures	0 exposures	0 exposures
college	no undescended testicle	control	white	negative history	25.799444	52.156059	bucks		1959	0 exposures	0 exposures	0 exposures
college	no undescended testicle	control	white	negative history	19.933838	24.024641	delaware		1987	0 exposures	0 exposures	0 exposures
college	no undescended testicle	control	white	negative history	26.383938	51.509926	chester		1960	3 or more exposures	3 or more exposures	0 exposures	>=18		>=18
college	no undescended testicle	control	white	positive history	19.128355	21.831623	delaware		1989	0 exposures	0 exposures	0 exposures
college	no undescended testicle	control	white	negative history	25.033783	36.585899	lancaster		1975	0 exposures	0 exposures	0 exposures
college	no undescended testicle	control	white	negative history	26.578449	35.5154	other		1976	0 exposures	0 exposures	0 exposures
college	no undescended testicle	control	white	negative history	26.443865	32.451744	montgomery		1979	0 exposures	0 exposures	0 exposures
college	no undescended testicle	control	white	negative history	26.078358	52.043804	montgomery		1959	0 exposures	0 exposures	0 exposures
college	no undescended testicle	control	not white	negative history	21.697531	27.115675	philadelphia		1984	0 exposures	0 exposures	0 exposures
college	no undescended testicle	control	white	negative history	23.731674	27.091034	philadelphia		1984	0 exposures	0 exposures	0 exposures
college	no undescended testicle	control	white	negative history	31.244444	39.490761	philadelphia		1972	3 or more exposures	1-2 exposures	1-2 exposures	>=18	>=18	>=18
college	no undescended testicle	control	white	positive history	34.96756	25.943874	bucks		1985	1-2 exposures	1-2 exposures	0 exposures	>=18		>=18
college	no undescended testicle	control	white	negative history	19.663387	21.201916	montgomery		1990	0 exposures	0 exposures	0 exposures
college	no undescended testicle	control	white	positive history	23.707598	28.295689	montgomery		1983	0 exposures	0 exposures	0 exposures
college	no undescended testicle	control	not white	negative history	35.505051	54.631073	other		1957	0 exposures	0 exposures	0 exposures
no college	no undescended testicle	control	white	negative history	20.524437	53.86174	philadelphia		1957	1-2 exposures	0 exposures	1-2 exposures		>=18	>=18
college	no undescended testicle	control	white	negative history	23.490755	50.250515	bucks		1961	1-2 exposures	1-2 exposures	1-2 exposures	>=18	>=18	>=18
no college	no undescended testicle	control	white	negative history	33.223061	52.377823	lancaster		1959	0 exposures	0 exposures	0 exposures
college	no undescended testicle	control	white	negative history	26.496727	24.698153	bucks		1987	1-2 exposures	1-2 exposures	0 exposures	<10		<10
no college	no undescended testicle	control	white	negative history	32.546295	48.150581	lancaster		1963	3 or more exposures	3 or more exposures	1-2 exposures	>=18	>=18	>=18
college	no undescended testicle	control	white	negative history	27.703135	28.087612	lancaster		1983	0 exposures	0 exposures	0 exposures
college	no undescended testicle	control	not white	negative history	23.672449	37.472965	bucks		1974	1-2 exposures	1-2 exposures	0 exposures	>=18		>=18
no college	no undescended testicle	control	white	negative history	29.983139	51.268993	philadelphia		1960	0 exposures	0 exposures	0 exposures
college	no undescended testicle	control	white	negative history	26.245333	28.720055	philadelphia		1983	0 exposures	0 exposures	0 exposures
college	no undescended testicle	control	white	negative history	22.466217	42.724163	philadelphia		1969	0 exposures	0 exposures	0 exposures
college	no undescended testicle	control	white	negative history	25.033783	34.757015	philadelphia		1977	0 exposures	0 exposures	0 exposures
college	no undescended testicle	control	white	negative history	28.693878	52.843258	delaware		1959	0 exposures	0 exposures	0 exposures
college	undescended testicle	control	not white	negative history	23.845327	52.052021	philadelphia		1959	0 exposures	0 exposures	0 exposures
college	no undescended testicle	control	white	negative history	23.75	28.120466	delaware		1983	1-2 exposures	1-2 exposures	0 exposures	<10		<10
college	undescended testicle	control	white	negative history	25.82449	53.557838	chester		1958	0 exposures	0 exposures	0 exposures
college	no undescended testicle	control	white	negative history	26.496727	52.73922	bucks		1959	0 exposures	0 exposures	0 exposures
no college	no undescended testicle	control	white	negative history	31.563265	47.709789	chester		1964	3 or more exposures	3 or more exposures	1-2 exposures	>=18	>=18	>=18
college	no undescended testicle	control	white	negative history	25.82449	53.237507	delaware		1958	0 exposures	0 exposures	0 exposures
college	no undescended testicle	control	white	negative history	31.746481	29.519506	other		1982	0 exposures	0 exposures	0 exposures
no college	undescended testicle	control	white	negative history	28.055031	53.757702	other		1958	0 exposures	0 exposures	0 exposures
college	no undescended testicle	control	white	negative history	19.195547	29.577002	lancaster		1982	3 or more exposures	3 or more exposures	3 or more exposures
college	no undescended testicle	control	white	negative history	25.83983	50.855579	other		1961	3 or more exposures	3 or more exposures	1-2 exposures	>=18	>=18	>=18
college	no undescended testicle	control	white		22.375578	42.266941	bucks		1969	0 exposures	0 exposures	0 exposures
college	no undescended testicle	control	white	negative history	26.254898	42.893909	lancaster		1968	0 exposures	0 exposures	0 exposures
college	no undescended testicle	control	white	negative history	29.527027	53.516769	lancaster		1958	0 exposures	0 exposures	0 exposures
college	no undescended testicle	control	white	negative history		46.929501	philadelphia		1964	3 or more exposures	3 or more exposures	1-2 exposures	<10	<10	<10
college	no undescended testicle	control	white	negative history	28.120001	52.665298	delaware		1959	0 exposures	0 exposures	0 exposures
college	no undescended testicle	control	white	negative history	24.363579	24.435318	philadelphia		1987	0 exposures	0 exposures	0 exposures
no college	no undescended testicle	control	white	negative history	27.19401	53.505817	lancaster		1958	0 exposures	0 exposures	0 exposures
no college	no undescended testicle	control	white		26.541836	36.11499	lancaster		1975	0 exposures	0 exposures	0 exposures
no college	no undescended testicle	control	white	negative history	28.588573	54.948666	chester		1956	3 or more exposures	1-2 exposures	1-2 exposures	>=18	>=18	>=18
college	undescended testicle	control	white	negative history	21.520409	38.346336	philadelphia		1973	0 exposures	0 exposures	0 exposures
college	no undescended testicle	control	white	negative history	28.885136	36.506504	philadelphia		1975	0 exposures	0 exposures	0 exposures
no college	no undescended testicle	control	white	negative history	20.173325	52.068447	delaware		1959	1-2 exposures	0 exposures	1-2 exposures		>=18	>=18
college	no undescended testicle	control	white	negative history	22.466217	50.162903	bucks		1961	1-2 exposures	0 exposures	1-2 exposures		>=18	>=18
college	no undescended testicle	control	white	negative history	25.724339	37.048595	delaware		1974	3 or more exposures	3 or more exposures	0 exposures	17-Nov		17-Nov
college	no undescended testicle	control	white	negative history	23.565096	36.314854	bucks		1975	0 exposures	0 exposures	0 exposures
college	no undescended testicle	control	white	negative history	32.446156	29.371664	chester		1982	1-2 exposures	1-2 exposures	0 exposures	17-Nov		17-Nov
no college	no undescended testicle	control	white	positive history	29.834105	46.874744	lancaster		1965	1-2 exposures	1-2 exposures	0 exposures
college	no undescended testicle	control	white	negative history	27.31674	43.720737	other		1968	0 exposures	0 exposures	0 exposures
no college	no undescended testicle	control	white	negative history	23.672449	52.900753	lancaster		1959	3 or more exposures	3 or more exposures	3 or more exposures	>=18	>=18	>=18
college	no undescended testicle	control	white	negative history	24.409721	53.489391	chester		1958	0 exposures	0 exposures	0 exposures
college	no undescended testicle	control	white	negative history	17.712271	31.860369	philadelphia		1980	0 exposures	0 exposures	0 exposures
college	no undescended testicle	control	white	negative history	25.724339	41.697468	delaware		1970	0 exposures	0 exposures	0 exposures
college	no undescended testicle	control	white	negative history	20.524437	28.950035	delaware		1982	0 exposures	0 exposures	0 exposures
college	no undescended testicle	control	white	negative history	24.409721	53.69199	delaware		1958	0 exposures	0 exposures	0 exposures
no college	no undescended testicle	control	white	negative history	20.803061	46.800823	delaware		1965	0 exposures	0 exposures	0 exposures
college	no undescended testicle	control	white	negative history	25.765818	48.465435	bucks		1963	3 or more exposures	3 or more exposures	1-2 exposures	>=18	>=18	>=18
college	no undescended testicle	control	white	negative history	26.026194	47.101986	lancaster		1964	3 or more exposures	0 exposures	3 or more exposures		>=18	>=18
college	no undescended testicle	control	white	negative history	30.406574	38.165642	bucks		1973	0 exposures	0 exposures	0 exposures
college	no undescended testicle	control	white	negative history	24.32526	40.084873	montgomery		1971	3 or more exposures	3 or more exposures	0 exposures	>=18		>=18
no college	no undescended testicle	control	white	negative history	35.150002	38.97057	other		1972	1-2 exposures	1-2 exposures	0 exposures	>=18		>=18
college	no undescended testicle	control	white	negative history	19.764273	38.67762	other		1973	1-2 exposures	0 exposures	1-2 exposures		>=18	>=18
no college	no undescended testicle	control	white	negative history	27.19401	31.989048	lancaster		1979	0 exposures	0 exposures	0 exposures
no college	no undescended testicle	control	white	negative history	27.121914	49.949348	other		1961	3 or more exposures	3 or more exposures	1-2 exposures	>=18	>=18	>=18
college	no undescended testicle	control	white	negative history	28.055031	39.742641	delaware		1972	0 exposures	0 exposures	0 exposures
college	undescended testicle	control	white	negative history	29.53161	33.464748	lancaster		1978	0 exposures	0 exposures	0 exposures
college	no undescended testicle	control	white	negative history	19.933838	23.901438	bucks		1988	0 exposures	0 exposures	0 exposures
college	no undescended testicle	control	white	negative history	26.541836	37.724846	lancaster		1974	1-2 exposures	1-2 exposures	1-2 exposures	>=18	>=18	>=18
college		control	not white	negative history	19.57563	23.928816	philadelphia		1988	0 exposures	0 exposures	0 exposures
college	no undescended testicle	control	white	negative history	26.578449	39.162216	philadelphia		1972	0 exposures	0 exposures	0 exposures
college	no undescended testicle	control	white	negative history	28.086563	51.162216	other		1960	0 exposures	0 exposures	0 exposures
college	no undescended testicle	control	white	negative history	25.064739	41.719372	bucks		1970	0 exposures	0 exposures	0 exposures
no college	no undescended testicle	control	white	negative history	28.243244	52.835045	philadelphia		1959	0 exposures	0 exposures	0 exposures
college	no undescended testicle	control	white	negative history	26.578449	33.171799	lancaster		1978	0 exposures	0 exposures	0 exposures
no college	no undescended testicle	control	white	negative history	21.787189	32.342232	lancaster		1979	0 exposures	0 exposures	0 exposures
college	no undescended testicle	control	white	negative history	31.190201	39.088295	lancaster		1972	0 exposures	0 exposures	0 exposures
college	no undescended testicle	control	white	negative history	25.675676	48.435318	bucks		1963	0 exposures	0 exposures	0 exposures
college	no undescended testicle	control	white	negative history	23.75	28.235455	lancaster		1983	0 exposures	0 exposures	0 exposures
college	no undescended testicle	control	white	negative history	31.117147	52.85421	other		1959	1-2 exposures	1-2 exposures	0 exposures	>=18		>=18
college	no undescended testicle	control	white	negative history	26.443865	35.121151	bucks		1976	0 exposures	0 exposures	0 exposures
college	no undescended testicle	control	not white	negative history	19.392168	29.133471	philadelphia		1982	0 exposures	0 exposures	0 exposures
college	no undescended testicle	control	white	negative history	22.886999	28.372347	montgomery		1983	0 exposures	0 exposures	0 exposures
college	no undescended testicle	control	white	negative history	23.707598	30.121834	other		1981	0 exposures	0 exposures	0 exposures
college	no undescended testicle	control	not white	negative history	23.010315	27.014374	philadelphia		1984	0 exposures	0 exposures	0 exposures
college	no undescended testicle	control	white	negative history	29.85652	50.072552	other		1961	0 exposures	0 exposures	0 exposures
college	no undescended testicle	control	white	negative history	27.799961	37.667351	bucks		1974	1-2 exposures	1-2 exposures	0 exposures	>=18		>=18
no college	no undescended testicle	control	white	negative history	23.672449	51.704311	other		1960	0 exposures	0 exposures	0 exposures
no college	no undescended testicle	control	white	negative history	31.036184	37.49213	lancaster		1974	3 or more exposures	3 or more exposures	3 or more exposures
college	no undescended testicle	control	white	negative history	26.628788	38.080765	montgomery		1973	1-2 exposures	1-2 exposures	0 exposures	>=18		>=18
no college	no undescended testicle	control	white	negative history	29.118343	51.66872	other		1960	0 exposures	0 exposures	0 exposures
college	no undescended testicle	control	white	negative history	25.107143	38.951405	philadelphia		1973	0 exposures	0 exposures	0 exposures
college	no undescended testicle	control	white	negative history	25.064739	30.313484	philadelphia		1981	0 exposures	0 exposures	0 exposures
no college	no undescended testicle	control	not white	negative history	25.83983	39.195072	bucks		1972	0 exposures	0 exposures	0 exposures
college	no undescended testicle	control	white	negative history	26.870222	47.304585	other	2015	1964	3 or more exposures	3 or more exposures	3 or more exposures	17-Nov	17-Nov	17-Nov
college		control	white	negative history	26.317568	41.355236	delaware	2006	1970	0 exposures	0 exposures	0 exposures
college	no undescended testicle	control		negative history	23.010315	41.018482	philadelphia	2015	1971	0 exposures	0 exposures	0 exposures
no college	no undescended testicle	control	white	negative history	28.120001	31.920603	philadelphia		1980	0 exposures	0 exposures	0 exposures
college	no undescended testicle	control	white	negative history	20.803061	25.078712	philadelphia		1986	0 exposures	0 exposures	0 exposures
college	no undescended testicle	control	white	negative history	24.126627	34.064339	bucks		1978	0 exposures	0 exposures	0 exposures
college	no undescended testicle	control	white	negative history	29.834105	43.811089	lancaster		1968	0 exposures	0 exposures	0 exposures
college	no undescended testicle	control	white	negative history	25.675676	27.334702	lancaster		1984	1-2 exposures	1-2 exposures	0 exposures	17-Nov		17-Nov
no college	no undescended testicle	control	white	negative history	38.513512	54.603695	other		1957	3 or more exposures	3 or more exposures	3 or more exposures	>=18	>=18	>=18
college	undescended testicle	control	white	negative history	27.19401	32.199863	bucks		1980	1-2 exposures	1-2 exposures	0 exposures	17-Nov		17-Nov
college	no undescended testicle	control	white	negative history	23.672449	44.555782	delaware		1967	0 exposures	0 exposures	0 exposures
no college	no undescended testicle	control	white	negative history	21.520409	53.716633	philadelphia		1958	3 or more exposures	3 or more exposures	0 exposures	>=18		>=18
no college	no undescended testicle	control	white	negative history	38.732784	42.948666	lancaster		1969	0 exposures	0 exposures	0 exposures
college	no undescended testicle	control	white	negative history	30.845919	37.897331	lancaster		1974	0 exposures	0 exposures	0 exposures
college	no undescended testicle	control	white	negative history	29.049587	41.697468	montgomery		1970	0 exposures	0 exposures	0 exposures
college	no undescended testicle	control	white	negative history	20.980257	24.167009	philadelphia		1988	0 exposures	0 exposures	0 exposures
college	no undescended testicle	control	white	negative history	28.886246	54.91581	bucks		1957	0 exposures	0 exposures	0 exposures
college	no undescended testicle	control	white	positive history	26.443865	51.55373	delaware		1960	0 exposures	0 exposures	0 exposures
college	no undescended testicle	control	white	negative history	20.672127	32.049282	other		1980	0 exposures	0 exposures	0 exposures
no college	no undescended testicle	control	white	negative history	28.126081	51.134838	bucks		1961	0 exposures	0 exposures	0 exposures
college	no undescended testicle	control	white	negative history	24.342106	51.175907	delaware		1961	0 exposures	0 exposures	0 exposures
college	no undescended testicle	control	white	negative history	24.265285	39.822041	other		1972	1-2 exposures	0 exposures	1-2 exposures		>=18	>=18
college	undescended testicle	control	white	negative history	25.790533	39.635864	philadelphia		1972	1-2 exposures	0 exposures	1-2 exposures		>=18	>=18
college	no undescended testicle	control	white	negative history	39.575905	37.22382	other		1975	1-2 exposures	1-2 exposures	1-2 exposures	>=18	>=18	>=18
college	no undescended testicle	control		negative history	33.469551	54.036961	bucks		1958	1-2 exposures	0 exposures	1-2 exposures		>=18	>=18
college	no undescended testicle	control	white	negative history	19.933838	24.646133	montgomery		1987	1-2 exposures	1-2 exposures	0 exposures	17-Nov		17-Nov
no college	no undescended testicle	control	white	negative history	22.955103	46.187542	lancaster		1966	0 exposures	0 exposures	0 exposures
college	no undescended testicle	control	white	negative history	32.887058	54.606434	lancaster		1957	3 or more exposures	3 or more exposures	1-2 exposures	>=18	>=18	>=18
college	no undescended testicle	control	white		29.754957	45.264889	chester		1967	0 exposures	0 exposures	0 exposures
college	no undescended testicle	control	white	negative history	23.672449	33.713894	other		1978	0 exposures	0 exposures	0 exposures
college	no undescended testicle	control	white	negative history	38.211071	53.325119	lancaster		1959	0 exposures	0 exposures	0 exposures
college	no undescended testicle	control	white	negative history	19.898649	41.869953	montgomery		1970	3 or more exposures	1-2 exposures	1-2 exposures	>=18	>=18	>=18
college	no undescended testicle	control	white	negative history	25.799444	31.616701	lancaster		1980	0 exposures	0 exposures	0 exposures
college	undescended testicle	control	white	negative history	25.10187	54.40657	montgomery		1957	1-2 exposures	1-2 exposures	0 exposures	<10		<10
college	no undescended testicle	control	white	negative history	25.102161	30.841888	chester		1981	0 exposures	0 exposures	0 exposures
college	no undescended testicle	control	white	negative history	24.342106	44.780289	other		1967	0 exposures	0 exposures	0 exposures
college	no undescended testicle	control	white	negative history	23.625288	27.367556	lancaster		1985	0 exposures	0 exposures	0 exposures
no college	no undescended testicle	control	white	negative history	27.121914	43.285419	philadelphia		1969	3 or more exposures	1-2 exposures	1-2 exposures	>=18	>=18	>=18
college	no undescended testicle	control	white	negative history	26.850695	53.563313	bucks		1958	3 or more exposures	1-2 exposures	1-2 exposures	17-Nov	17-Nov	17-Nov
college	no undescended testicle	control	white	negative history	25.08777	26.376455	philadelphia		1986	0 exposures	0 exposures	0 exposures
college	no undescended testicle	control	white	negative history	34.432652	45.765915	lancaster		1966	0 exposures	0 exposures	0 exposures
no college	no undescended testicle	control	white	negative history	22.148708	33.26215	other		1979	0 exposures	0 exposures	0 exposures
college	no undescended testicle	control	not white	negative history	20.524437	29.226557	philadelphia		1983	0 exposures	0 exposures	0 exposures
college	no undescended testicle	control	white	negative history	26.496727	24.670773	other		1987	0 exposures	0 exposures	0 exposures
college	no undescended testicle	control	white	negative history	27.259184	41.160851	philadelphia		1971	3 or more exposures	3 or more exposures	0 exposures	>=18		>=18
college	no undescended testicle	control	white	negative history	22.886999	29.505817	chester		1982	1-2 exposures	1-2 exposures	0 exposures	<10		<10
college	no undescended testicle	control	white	negative history	34.663494	54.338123	montgomery		1958	0 exposures	0 exposures	0 exposures
college	no undescended testicle	control	white	negative history	25.82449	51.805614	delaware		1960	0 exposures	0 exposures	0 exposures
college	undescended testicle	control	white	positive history	34.864113	43.101986	chester		1969	1-2 exposures	0 exposures	1-2 exposures		>=18	>=18
college	no undescended testicle	control	white	negative history	26.578449	20.563997	philadelphia		1991	0 exposures	0 exposures	0 exposures
college	no undescended testicle	control	white	negative history	22.148708	39.017113	chester		1973	0 exposures	0 exposures	0 exposures
college	no undescended testicle	control	white	negative history	29.411224	34.825462	philadelphia		1977	0 exposures	0 exposures	0 exposures
college	no undescended testicle	control	not white	negative history	32.277317	45.445583	delaware		1966	1-2 exposures	1-2 exposures	0 exposures	>=18		>=18
no college	no undescended testicle	control	white	negative history	21.019484	25.084188	lancaster		1987	3 or more exposures	3 or more exposures	3 or more exposures
college	no undescended testicle	control	white	positive history	45.192856	35.764545	lancaster		1976	0 exposures	0 exposures	0 exposures
no college	no undescended testicle	control	white	negative history	27.891291	51.772758	other		1960	0 exposures	0 exposures	0 exposures
college	no undescended testicle	control	not white	negative history	20.672127	51.049965	montgomery		1961	0 exposures	0 exposures	0 exposures
college	no undescended testicle	control	white	negative history	29.983139	44.862423	other		1967	0 exposures	0 exposures	0 exposures
college	no undescended testicle	control	white	negative history	27.891291	45.314167	lancaster		1967	0 exposures	0 exposures	0 exposures
college	no undescended testicle	control	white	negative history	31.067568	32.950035	montgomery		1979	0 exposures	0 exposures	0 exposures
college	no undescended testicle	control	white	negative history	43.231503	41.522243	lancaster		1970	0 exposures	0 exposures	0 exposures
college	no undescended testicle	control	white	negative history	28.055031	41.015743	montgomery		1971	0 exposures	0 exposures	0 exposures
college	undescended testicle	control	white	negative history	25.790533	38.053387	delaware		1974	0 exposures	0 exposures	0 exposures
college	no undescended testicle	control	white	negative history	26.959459	54.466805	chester		1957	1-2 exposures	0 exposures	1-2 exposures		>=18	>=18
college	no undescended testicle	control	not white	positive history	26.628788	47.364819	philadelphia		1965	0 exposures	0 exposures	0 exposures
college	no undescended testicle	control	not white	negative history	22.804932	43.767284	philadelphia		1968	0 exposures	0 exposures	0 exposures
college	no undescended testicle	control	white	negative history	24.389795	40.85421	montgomery		1971	0 exposures	0 exposures	0 exposures
college	undescended testicle	control		negative history	24.273781	35.759068	chester		1976	0 exposures	0 exposures	0 exposures
college	no undescended testicle	control	white	negative history	25.821856	34.663929	chester		1977	0 exposures	0 exposures	0 exposures
college	no undescended testicle	control	white	negative history	26.622856	41.735798	montgomery		1970	3 or more exposures	1-2 exposures	1-2 exposures	>=18	>=18	>=18
no college		control	white	negative history	20.672127	41.623547	bucks		1970	0 exposures	0 exposures	0 exposures
college	no undescended testicle	control	white	negative history	24.404881	34.754276	philadelphia		1977	0 exposures	0 exposures	0 exposures
college	no undescended testicle	control	not white	negative history	25.765818	46.559891	philadelphia		1965	0 exposures	0 exposures	0 exposures
college	no undescended testicle	control	white	negative history	21.871111	31.728952	lancaster		1980	0 exposures	0 exposures	0 exposures
no college	no undescended testicle	control	white	negative history	28.188906	53.232033	lancaster		1959	0 exposures	0 exposures	0 exposures
college	no undescended testicle	control	not white	negative history	29.642435	54.891171	montgomery		1957	3 or more exposures	3 or more exposures	1-2 exposures	>=18	>=18	>=18
college	no undescended testicle	control	white	negative history	24.405142	25.295004	other		1987	0 exposures	0 exposures	0 exposures
no college	no undescended testicle	control	white	negative history	28.971931	46.313484	chester		1966	1-2 exposures	1-2 exposures	1-2 exposures	17-Nov	17-Nov	17-Nov
college	no undescended testicle	control	white	negative history		23.255304	philadelphia		1989	0 exposures	0 exposures	0 exposures
no college	no undescended testicle	control	white	negative history	22.237755	53.163586	other		1959	0 exposures	0 exposures	0 exposures
college	no undescended testicle	control	white	positive history	29.527027	39.140316	chester		1973	0 exposures	0 exposures	0 exposures
no college	no undescended testicle	control	white	negative history	29.834105	46.956879	lancaster		1965	3 or more exposures	3 or more exposures	3 or more exposures	>=18	>=18	>=18
college	no undescended testicle	control	white	negative history	21.697531	25.486652	bucks		1986	0 exposures	0 exposures	0 exposures
college	no undescended testicle	control	white	negative history	18.468756	34.836414	chester		1977	1-2 exposures	1-2 exposures	1-2 exposures	>=18	>=18	>=18
college	no undescended testicle	control	white	negative history	28.188906	45.374401	montgomery		1967	1-2 exposures	0 exposures	1-2 exposures		>=18	>=18
college	no undescended testicle	control	white	negative history	24.273222	53.171799	delaware		1959	0 exposures	0 exposures	0 exposures
college	no undescended testicle	control	white	negative history	22.955103	49.316906	montgomery		1963	1-2 exposures	0 exposures	1-2 exposures		>=18	>=18
college	no undescended testicle	control	white	negative history	28.793322	40.870636	lancaster		1971	1-2 exposures	1-2 exposures	0 exposures	>=18		>=18
college	no undescended testicle	control	not white	negative history	32.546295	45.842575	delaware		1966	0 exposures	0 exposures	0 exposures
college	no undescended testicle	control	white	negative history	25.107143	42.893909	chester		1969	0 exposures	0 exposures	0 exposures
college	no undescended testicle	control	white	negative history	23.625288	34.417522	philadelphia		1978	0 exposures	0 exposures	0 exposures
college	no undescended testicle	control	white	negative history	25.085424	47.449692	montgomery		1965	1-2 exposures	1-2 exposures	0 exposures	>=18		>=18
college	no undescended testicle	control	white	negative history	24.273781	36.525669	bucks		1976	0 exposures	0 exposures	0 exposures
college	no undescended testicle	control	white	negative history	24.95858	30.877481	delaware		1981	0 exposures	0 exposures	0 exposures
college	no undescended testicle	control	white	negative history	25.84016	54.360027	philadelphia		1958	0 exposures	0 exposures	0 exposures
college	no undescended testicle	control	white	negative history	27.891291	32.531143	delaware		1980	0 exposures	0 exposures	0 exposures
college	no undescended testicle	control	white	negative history	24.273781	53.212868	chester		1959	1-2 exposures	0 exposures	1-2 exposures		>=18	>=18
no college	no undescended testicle	control	white	negative history	36.176224	51.285419	bucks		1961	3 or more exposures	3 or more exposures	0 exposures	>=18		>=18
college	no undescended testicle	control	not white	negative history	30.406574	37.059547	chester		1975	0 exposures	0 exposures	0 exposures
college	no undescended testicle	control	white	negative history	21.520409	26.32991	chester		1986	3 or more exposures	3 or more exposures	1-2 exposures	17-Nov	>=18	17-Nov
college	no undescended testicle	control	white	negative history	27.365917	43.986309	other		1968	0 exposures	0 exposures	0 exposures
college	no undescended testicle	control	not white	negative history	28.588573	27.742641	philadelphia		1984	0 exposures	0 exposures	0 exposures
college	no undescended testicle	control	white	negative history	24.405142	27.154005	philadelphia		1985	0 exposures	0 exposures	0 exposures
college	no undescended testicle	control	white	negative history	27.405882	44.399727	lancaster		1968	1-2 exposures	1-2 exposures	0 exposures	>=18		>=18
college	no undescended testicle	control	white	negative history	30.537981	48.36961	chester		1964	0 exposures	0 exposures	0 exposures
college	no undescended testicle	control	white	negative history	33.891186	46.759754	montgomery		1965	1-2 exposures	1-2 exposures	0 exposures	>=18		>=18
college	no undescended testicle	control	white	negative history	30.128571	50.020535	montgomery		1962	1-2 exposures	0 exposures	1-2 exposures		>=18	>=18
college	no undescended testicle	control	white	negative history	23.745543	31.926079	lancaster		1980	0 exposures	0 exposures	0 exposures
no college	no undescended testicle	control	white	positive history	37.229729	50.551678	montgomery		1962	3 or more exposures	1-2 exposures	3 or more exposures	>=18	>=18	>=18
college	no undescended testicle	control	white	negative history	25.107143	54.280628	montgomery		1958	3 or more exposures	1-2 exposures	1-2 exposures	17-Nov	>=18	17-Nov
college	no undescended testicle	control	white	negative history	22.955103	22.154688	lancaster		1990	0 exposures	0 exposures	0 exposures
no college	no undescended testicle	control		negative history		50.647503	other		1961	0 exposures	0 exposures	0 exposures
college	no undescended testicle	control	white	negative history	23.745543	27.285421	bucks		1985	0 exposures	0 exposures	0 exposures
college	no undescended testicle	control	white	negative history	27.799961	45.585217	chester		1967	1-2 exposures	0 exposures	1-2 exposures		>=18	>=18
no college	no undescended testicle	control	white	negative history	24.544336	54.091717	bucks		1958	0 exposures	0 exposures	0 exposures
no college	no undescended testicle	control	not white	negative history	21.924706	24.840521	philadelphia		1987	0 exposures	0 exposures	0 exposures
college	no undescended testicle	control	white	negative history	21.853392	31.534565	philadelphia		1981	0 exposures	0 exposures	0 exposures
college	no undescended testicle	control	white	negative history	23.565096	27.860369	philadelphia		1984	1-2 exposures	1-2 exposures	0 exposures	>=18		>=18
college	no undescended testicle	control	white	negative history	24.370667	51.170433	philadelphia		1961	3 or more exposures	1-2 exposures	1-2 exposures	>=18	>=18	>=18
college	no undescended testicle	control	white	negative history	24.32526	51.156742	bucks		1961	0 exposures	0 exposures	0 exposures
college	no undescended testicle	control	white	negative history	23.672449	52.881588	chester		1959	0 exposures	0 exposures	0 exposures
college	no undescended testicle	control	white	negative history	24.363579	26.160164	delaware		1986	0 exposures	0 exposures	0 exposures
college	no undescended testicle	control	white	negative history	22.886999	49.930183	montgomery		1962	1-2 exposures	1-2 exposures	0 exposures	>=18		>=18
college	no undescended testicle	control	white	negative history	28.588573	47.570156	delaware		1965	1-2 exposures	0 exposures	1-2 exposures		>=18	>=18
college	no undescended testicle	control	white	negative history	28.601974	37.738537	montgomery		1974	3 or more exposures	1-2 exposures	1-2 exposures	>=18	>=18	>=18
college	no undescended testicle	control	not white	negative history	29.369778	45.048595	other		1967	1-2 exposures	1-2 exposures	0 exposures	>=18		>=18
college	no undescended testicle	control	white	negative history	26.317568	30.264202	lancaster		1982	0 exposures	0 exposures	0 exposures
college	no undescended testicle	control	white	negative history	22.375578	34.609173	philadelphia		1977	0 exposures	0 exposures	0 exposures
college	no undescended testicle	control	white	negative history	25.799444	35.148529	delaware		1977	0 exposures	0 exposures	0 exposures
no college	no undescended testicle	control	white	negative history	30.81081	50.543465	chester		1962	0 exposures	0 exposures	0 exposures
college	no undescended testicle	control	white	negative history	31.244444	54.179329	chester		1958	3 or more exposures	1-2 exposures	1-2 exposures	17-Nov	17-Nov	17-Nov
college	no undescended testicle	control	white	negative history	20.220371	21.549623	bucks		1991	0 exposures	0 exposures	0 exposures
no college	no undescended testicle	control	white	negative history	23.294674	33.867214	lancaster		1978	0 exposures	0 exposures	0 exposures
college	no undescended testicle	control	white	negative history	20.672127	48.594112	philadelphia		1964	0 exposures	0 exposures	0 exposures
college	no undescended testicle	control	white	negative history	25.84016	50.198494	other		1962	1-2 exposures	1-2 exposures	0 exposures	>=18		>=18
college	no undescended testicle	control	not white	negative history	34.432652	42.338123	chester		1970	3 or more exposures	3 or more exposures	0 exposures	>=18		>=18
no college	no undescended testicle	control		negative history	25.84016	49.234772	lancaster		1963	0 exposures	0 exposures	0 exposures
college	no undescended testicle	control	white	negative history	26.870222	37.418205	lancaster		1975	0 exposures	0 exposures	0 exposures
college	no undescended testicle	control	white	negative history	19.368368	25.861738	chester		1986	0 exposures	0 exposures	0 exposures
college	no undescended testicle	control	white	negative history	25.724339	54.346336	bucks		1958	1-2 exposures	0 exposures	1-2 exposures		>=18	>=18
college	no undescended testicle	control	white	negative history	32.546295	54.360027	montgomery		1958	0 exposures	0 exposures	0 exposures
college	no undescended testicle	control	white	negative history	23.053627	24.361397	delaware		1988	0 exposures	0 exposures	0 exposures
college	no undescended testicle	control	white	negative history	21.697531	30.570843	philadelphia		1982	0 exposures	0 exposures	0 exposures
college	no undescended testicle	control	white	negative history	29.53161	30.833675	philadelphia		1981	0 exposures	0 exposures	0 exposures
college	no undescended testicle	control	white	negative history	25.82449	44.07666	other		1968	1-2 exposures	1-2 exposures	0 exposures	>=18		>=18
college	no undescended testicle	control	not white	negative history	22.955103	31.170431	philadelphia		1981	0 exposures	0 exposures	0 exposures
college	no undescended testicle	control	white	negative history	25.10187	33.837097	philadelphia		1978	0 exposures	0 exposures	0 exposures
college	no undescended testicle	control	white	negative history	27.365917	28.197124	philadelphia		1984	0 exposures	0 exposures	0 exposures
college	no undescended testicle	control	white	negative history	27.601351	54.866531	other		1957	0 exposures	0 exposures	0 exposures
college	no undescended testicle	control	white	negative history	24.391891	50.07803	lancaster		1962	3 or more exposures	3 or more exposures	0 exposures	>=18		>=18
college	no undescended testicle	control	white	negative history	27.703135	32.260098	lancaster		1980	0 exposures	0 exposures	0 exposures
no college	no undescended testicle	control	white	negative history	24.409721	34.491444	montgomery		1978	0 exposures	0 exposures	0 exposures
college	no undescended testicle	control	white	negative history	24.207989	47.852158	bucks		1964	0 exposures	0 exposures	0 exposures
college	no undescended testicle	control	white	negative history	30.406574	49.555099	other		1963	0 exposures	0 exposures	0 exposures
college	no undescended testicle	control	white	negative history	24.391891	31.983572	philadelphia		1980	0 exposures	0 exposures	0 exposures
college	no undescended testicle	control	white	negative history	25.83983	52.640656	delaware		1959	0 exposures	0 exposures	0 exposures
college	no undescended testicle	control	white	negative history	40.442371	40.859684	delaware		1971	1-2 exposures	1-2 exposures	0 exposures	>=18		>=18
college	no undescended testicle	control	white	negative history	27.043535	42.494183	montgomery		1970	0 exposures	0 exposures	0 exposures
college	no undescended testicle	control	white	negative history	26.605753	42.568104	philadelphia		1970	0 exposures	0 exposures	0 exposures
college	no undescended testicle	control	not white	negative history	23.625288	28.449007	philadelphia		1984	0 exposures	0 exposures	0 exposures
college	no undescended testicle	control	white	negative history	24.409721	48.821354	delaware		1963	1-2 exposures	1-2 exposures	0 exposures	>=18		>=18
college	no undescended testicle	control	not white	negative history	27.365917	35.156742	lancaster		1977	0 exposures	0 exposures	0 exposures
college	no undescended testicle	control	white	negative history	26.578449	52.596851	bucks		1960	0 exposures	0 exposures	0 exposures
college	no undescended testicle	control	white	negative history	26.605753	44.221767	delaware		1968	1-2 exposures	1-2 exposures	1-2 exposures	>=18	>=18	>=18
no college	no undescended testicle	control	white	negative history	28.170204	33.987679	other		1978	3 or more exposures	1-2 exposures	1-2 exposures	<10	>=18	<10
college	no undescended testicle	control	white	negative history	26.496727	44.312115	other		1968	0 exposures	0 exposures	0 exposures
no college	no undescended testicle	control	white	negative history	26.628788	32.246407	other		1980	1-2 exposures	1-2 exposures	0 exposures	<10		<10
college	no undescended testicle	control	white	negative history	25.55921	40.544834	other		1972	0 exposures	0 exposures	0 exposures
college	no undescended testicle	control	white	negative history	30.128571	50.220398	philadelphia		1962	3 or more exposures	1-2 exposures	1-2 exposures	17-Nov	>=18	17-Nov
college	no undescended testicle	control	not white	negative history	22.462723	40.350445	delaware		1972	1-2 exposures	1-2 exposures	0 exposures	>=18		>=18
college	no undescended testicle	control	white	negative history	26.870222	37.494865	montgomery		1975	0 exposures	0 exposures	0 exposures
college	no undescended testicle	control	white	negative history	31.563265	46.250515	other		1966	0 exposures	0 exposures	0 exposures
no college	no undescended testicle	control	not white	negative history	25.085424	52.495552	philadelphia		1960	1-2 exposures	0 exposures	1-2 exposures		>=18	>=18
no college	no undescended testicle	control	not white	negative history	23.182314	41.587952	philadelphia		1971	3 or more exposures	3 or more exposures	0 exposures	>=18		>=18
college	no undescended testicle	control	white	negative history	35.867348	43.835728	chester		1968	0 exposures	0 exposures	0 exposures
college	no undescended testicle	control	white	negative history	20.085714	22.680355	other		1989	1-2 exposures	1-2 exposures	0 exposures	<10		<10
college	no undescended testicle	control	white	negative history	27.799961	40.703629	montgomery		1971	0 exposures	0 exposures	0 exposures
college	no undescended testicle	control	white	negative history	36.914513	53.30048	bucks		1959	3 or more exposures	3 or more exposures	0 exposures	>=18		>=18
college	no undescended testicle	control	white	negative history	28.362732	37.483913	other		1975	0 exposures	0 exposures	0 exposures
college	no undescended testicle	control	white	negative history	26.605753	51.572895	delaware		1961	0 exposures	0 exposures	0 exposures
college	no undescended testicle	control	white	negative history	25.102161	41.281315	delaware		1971	0 exposures	0 exposures	0 exposures
college	no undescended testicle	control	white	negative history	26.383938	36.832306	other		1975	0 exposures	0 exposures	0 exposures
college	no undescended testicle	control	white	negative history	27.97653	39.997261	lancaster		1972	0 exposures	0 exposures	0 exposures
college	no undescended testicle	control	white	positive history	23.707598	25.533195	philadelphia		1987	0 exposures	0 exposures	0 exposures
college	no undescended testicle	control	white	negative history	25.84016	39.898701	other		1972	0 exposures	0 exposures	0 exposures
no college	no undescended testicle	control	not white	negative history	20.965208	42.521561	other		1970	0 exposures	0 exposures	0 exposures
college	no undescended testicle	control	white	negative history	23.745543	43.088295	montgomery		1969	0 exposures	0 exposures	0 exposures
college	no undescended testicle	control	white	negative history	26.149654	54.943188	other		1957	0 exposures	0 exposures	0 exposures
college	no undescended testicle	control	not white	negative history	18.457256	30.488707	philadelphia		1982	0 exposures	0 exposures	0 exposures
college	no undescended testicle	control	white	negative history	31.377703	51.405888	bucks		1961	0 exposures	0 exposures	0 exposures
college	no undescended testicle	control	not white		23.108109	36.785763	montgomery		1975	1-2 exposures	1-2 exposures	0 exposures	>=18		>=18
college	no undescended testicle	control	white	positive history	28.243244	53.371662	other		1959	0 exposures	0 exposures	0 exposures
no college	no undescended testicle	control	not white	negative history	22.886999	51.696098	lancaster		1961	0 exposures	0 exposures	0 exposures
college	no undescended testicle	control	white	negative history		35.433266	montgomery		1977	0 exposures	0 exposures	0 exposures
